# Supplementary material for: Redetermined structure of diphenyl­phospho­nimidotriphenyl­phospho­rane: location of the hydrogen atoms and analysis of the inter­molecular inter­actions
Source: Acta Crystallogr Sect E Struct Rep Online. 2011 Apr 7;67(Pt 5):o1028–9. doi: 10.1107/S1600536811011500 (PMC3089147; doi:10.1107/S1600536811011500)
Supplement: Supplementary file 1 [file e-67-o1028-sup1.cif]

##############################################################################
#                                                                            #
# This CIF contains the data in a paper accepted for publication in          #
# Acta Crystallographica Section E. It conforms to the requirements of       #
# Notes for Authors for Acta Crystallographica Section E, and has been       #
# peer reviewed under the auspices of the IUCr Commission on Journals.       #
#                                                                            #
# Full details of the Crystallographic Information File format               #
# are given in the paper "The Crystallographic Information File (CIF):       #
# a New Standard Archive File for Crystallography" by S. R. Hall, F. H.      #
# Allen and I. D. Brown [Acta Cryst. (1991), A47, 655-685].                  #
#                                                                            #
# The current version of the core CIF dictionary is obtainable from          #
# ftp://ftp.iucr.org/pub/cif_core.dic.                                       #
#                                                                            #
# Software is freely available for graphical display of the structure(s)     #
# in this CIF. For information consult the CIF software page                 #
# http://www.iucr.org/resources/cif/software.                                #
#                                                                            #
# This file may be used for bona fide research purposes within the           #
# scientific community so long as proper attribution is given to the journal # 
# article from which it was obtained.                                        #
#                                                                            #
##############################################################################
data_I
_audit_creation_method     SHELXL-97
_chemical_name_systematic
;
Diphenylphosphonimidotriphenylphosphorane
;
_chemical_name_common
;
Diphenylphosphonimidotriphenylphosphorane
;
_chemical_formula_moiety     'C30 H25 N O P2'
_chemical_formula_sum     'C30 H25 N O P2'
_chemical_formula_iupac     'C30 H25 N O P2'
_chemical_formula_weight     477.45
_chemical_melting_point     ?
_chemical_melting_point_gt     442
_chemical_melting_point_lt     445
_symmetry_cell_setting     orthorhombic
_symmetry_space_group_name_H-M     'P n a 21'
_symmetry_space_group_name_Hall     'P 2c -2n'
loop_
    _symmetry_equiv_pos_as_xyz
    'x, y, z'
    '-x, -y, z+1/2'
    'x+1/2, -y+1/2, z'
    '-x+1/2, y+1/2, z+1/2'
_cell_length_a     17.6607(12)
_cell_length_b     15.1593(10)
_cell_length_c     8.9192(6)
_cell_angle_alpha     90.00
_cell_angle_beta     90.00
_cell_angle_gamma     90.00
_cell_volume     2387.9(3)
_cell_formula_units_Z     4
_cell_measurement_reflns_used     9977
_cell_measurement_theta_min     2.67
_cell_measurement_theta_max     28.31
_cell_measurement_temperature     200(2)
_exptl_crystal_description     'block'
_exptl_crystal_colour     'colourless'
_exptl_crystal_size_max     0.88
_exptl_crystal_size_mid     0.42
_exptl_crystal_size_min     0.31
_exptl_crystal_density_diffrn     1.328
_exptl_crystal_density_meas     ?
_exptl_crystal_density_method     'not measured'
_exptl_crystal_F_000     1000
_exptl_absorpt_coefficient_mu     0.206
_exptl_absorpt_correction_type     none
_exptl_absorpt_process_details     ?
_exptl_absorpt_correction_T_min     ?
_exptl_absorpt_correction_T_max     ?
_exptl_special_details
;
;
_diffrn_ambient_temperature     200(2)
_diffrn_radiation_type     MoK\a
_diffrn_radiation_wavelength     0.71073
_diffrn_radiation_source     'fine-focus sealed tube'
_diffrn_radiation_monochromator     graphite
_diffrn_measurement_device_type     'Bruker APEXII CCD'
_diffrn_measurement_device     ?
_diffrn_measurement_method     '\f and \w scans'
_diffrn_reflns_number     12511
_diffrn_reflns_av_R_equivalents     0.0209
_diffrn_reflns_av_sigmaI/netI     0.0149
_diffrn_reflns_theta_min     2.89
_diffrn_reflns_theta_max     28.34
_diffrn_reflns_theta_full     28.34
_diffrn_measured_fraction_theta_max     0.997
_diffrn_measured_fraction_theta_full     0.997
_diffrn_reflns_limit_h_min     -22
_diffrn_reflns_limit_h_max     23
_diffrn_reflns_limit_k_min     -20
_diffrn_reflns_limit_k_max     16
_diffrn_reflns_limit_l_min     -7
_diffrn_reflns_limit_l_max     11
_refine_special_details
;
;
_reflns_number_total     4498
_reflns_number_gt     4348
_reflns_threshold_expression     I>2\s(I)
_refine_ls_structure_factor_coef     Fsqd
_refine_ls_matrix_type     full
_refine_ls_R_factor_all     0.0292
_refine_ls_R_factor_gt     0.0273
_refine_ls_wR_factor_gt     0.0739
_refine_ls_wR_factor_ref     0.0763
_refine_ls_goodness_of_fit_ref     1.108
_refine_ls_restrained_S_all     1.108
_refine_ls_number_reflns     4498
_refine_ls_number_parameters     307
_refine_ls_number_restraints     1
_refine_ls_hydrogen_treatment     constr
_refine_ls_weighting_scheme     calc
_refine_ls_weighting_details
         'calc w=1/[\s^2^(Fo^2^)+(0.0452P)^2^+0.5077P] where P=(Fo^2^+2Fc^2^)/3'
_atom_sites_solution_hydrogens     geom
_atom_sites_solution_primary     direct
_atom_sites_solution_secondary     difmap
_refine_ls_shift/su_max     0.000
_refine_ls_shift/su_mean     0.000
_refine_diff_density_max     0.207
_refine_diff_density_min     -0.254
_refine_ls_extinction_method     none
_refine_ls_extinction_coef     ?
_refine_ls_abs_structure_details     'Flack (1983), 1332 Friedel pairs'
_refine_ls_abs_structure_Flack     -0.03(6)
loop_
    _atom_type_symbol
    _atom_type_description
    _atom_type_scat_dispersion_real
    _atom_type_scat_dispersion_imag
    _atom_type_scat_source
    'C' 'C' 0.0033 0.0016
                         'International Tables Vol C Tables 4.2.6.8 and 6.1.1.4'
    'H' 'H' 0.0000 0.0000
                         'International Tables Vol C Tables 4.2.6.8 and 6.1.1.4'
    'N' 'N' 0.0061 0.0033
                         'International Tables Vol C Tables 4.2.6.8 and 6.1.1.4'
    'O' 'O' 0.0106 0.0060
                         'International Tables Vol C Tables 4.2.6.8 and 6.1.1.4'
    'P' 'P' 0.1023 0.0942
                         'International Tables Vol C Tables 4.2.6.8 and 6.1.1.4'
_computing_data_collection     'APEX2 (Bruker, 2010)'
_computing_cell_refinement     'SAINT (Bruker, 2010)'
_computing_data_reduction     'SAINT (Bruker, 2010)'
_computing_structure_solution     'SHELXS97 (Sheldrick, 2008)'
_computing_structure_refinement     'SHELXL97 (Sheldrick, 2008)'
_computing_molecular_graphics
                   'ORTEPIII (Farrugia, 1997) and MERCURY (Macrae et al., 2006)'
_computing_publication_material
                            'SHELXL97 (Sheldrick, 2008) and PLATON (Spek, 2003)'
loop_
    _atom_site_type_symbol
    _atom_site_label
    _atom_site_fract_x
    _atom_site_fract_y
    _atom_site_fract_z
    _atom_site_U_iso_or_equiv
    _atom_site_adp_type
    _atom_site_calc_flag
    _atom_site_refinement_flags
    _atom_site_occupancy
    _atom_site_symmetry_multiplicity
    _atom_site_disorder_assembly
    _atom_site_disorder_group
    P P1 0.083912(19) 0.16050(2) 0.55082(5) 0.02138(9) Uani d . 1 1 . .
    P P2 0.227542(18) 0.05280(2) 0.53590(6) 0.02115(9) Uani d . 1 1 . .
    O O1 0.08330(6) 0.21271(8) 0.40946(15) 0.0276(3) Uani d . 1 1 . .
    N N1 0.15673(7) 0.10297(9) 0.59418(19) 0.0272(3) Uani d . 1 1 . .
    C C11 0.06899(9) 0.23246(11) 0.7102(2) 0.0251(3) Uani d . 1 1 . .
    C C12 0.02931(10) 0.31087(11) 0.6883(3) 0.0327(4) Uani d . 1 1 . .
    H H12 0.0132 0.3268 0.5903 0.039 Uiso calc R 1 1 . .
    C C13 0.01304(11) 0.36602(13) 0.8084(3) 0.0420(5) Uani d . 1 1 . .
    H H13 -0.0139 0.4194 0.7924 0.050 Uiso calc R 1 1 . .
    C C14 0.03602(12) 0.34320(14) 0.9502(3) 0.0440(5) Uani d . 1 1 . .
    H H14 0.0252 0.3813 1.0321 0.053 Uiso calc R 1 1 . .
    C C15 0.07484(12) 0.26496(15) 0.9752(3) 0.0426(5) Uani d . 1 1 . .
    H H15 0.0898 0.2489 1.0738 0.051 Uiso calc R 1 1 . .
    C C16 0.09162(10) 0.21044(13) 0.8546(2) 0.0336(4) Uani d . 1 1 . .
    H H16 0.1190 0.1573 0.8710 0.040 Uiso calc R 1 1 . .
    C C21 0.00231(8) 0.08902(9) 0.5576(2) 0.0228(3) Uani d . 1 1 . .
    C C22 -0.05883(9) 0.10711(11) 0.4654(2) 0.0294(4) Uani d . 1 1 . .
    H H22 -0.0563 0.1549 0.3968 0.035 Uiso calc R 1 1 . .
    C C23 -0.12411(10) 0.05546(13) 0.4728(2) 0.0358(4) Uani d . 1 1 . .
    H H23 -0.1663 0.0687 0.4106 0.043 Uiso calc R 1 1 . .
    C C24 -0.12731(9) -0.01467(12) 0.5705(2) 0.0357(4) Uani d . 1 1 . .
    H H24 -0.1714 -0.0504 0.5741 0.043 Uiso calc R 1 1 . .
    C C25 -0.06683(10) -0.03348(12) 0.6635(2) 0.0331(4) Uani d . 1 1 . .
    H H25 -0.0693 -0.0819 0.7309 0.040 Uiso calc R 1 1 . .
    C C26 -0.00227(9) 0.01904(11) 0.6576(2) 0.0286(4) Uani d . 1 1 . .
    H H26 0.0391 0.0069 0.7225 0.034 Uiso calc R 1 1 . .
    C C31 0.29089(9) 0.11812(11) 0.4214(2) 0.0250(3) Uani d . 1 1 . .
    C C32 0.26144(10) 0.18326(12) 0.3296(2) 0.0352(4) Uani d . 1 1 . .
    H H32 0.2087 0.1958 0.3315 0.042 Uiso calc R 1 1 . .
    C C33 0.30909(12) 0.23043(13) 0.2347(3) 0.0421(5) Uani d . 1 1 . .
    H H33 0.2887 0.2747 0.1711 0.051 Uiso calc R 1 1 . .
    C C34 0.38560(11) 0.21312(13) 0.2327(2) 0.0378(4) Uani d . 1 1 . .
    H H34 0.4179 0.2455 0.1676 0.045 Uiso calc R 1 1 . .
    C C35 0.41530(10) 0.14935(15) 0.3242(3) 0.0404(5) Uani d . 1 1 . .
    H H35 0.4681 0.1377 0.3222 0.048 Uiso calc R 1 1 . .
    C C36 0.36879(10) 0.10175(14) 0.4197(2) 0.0350(4) Uani d . 1 1 . .
    H H36 0.3898 0.0581 0.4839 0.042 Uiso calc R 1 1 . .
    C C41 0.28149(8) 0.01741(10) 0.6966(2) 0.0222(3) Uani d . 1 1 . .
    C C42 0.31729(9) -0.06444(11) 0.7022(2) 0.0288(4) Uani d . 1 1 . .
    H H42 0.3146 -0.1031 0.6186 0.035 Uiso calc R 1 1 . .
    C C43 0.35690(10) -0.08954(12) 0.8295(2) 0.0340(4) Uani d . 1 1 . .
    H H43 0.3809 -0.1456 0.8334 0.041 Uiso calc R 1 1 . .
    C C44 0.36148(10) -0.03317(14) 0.9506(2) 0.0375(4) Uani d . 1 1 . .
    H H44 0.3886 -0.0504 1.0378 0.045 Uiso calc R 1 1 . .
    C C45 0.32647(11) 0.04883(13) 0.9453(2) 0.0372(4) Uani d . 1 1 . .
    H H45 0.3301 0.0878 1.0284 0.045 Uiso calc R 1 1 . .
    C C46 0.28624(9) 0.07380(11) 0.8190(2) 0.0290(4) Uani d . 1 1 . .
    H H46 0.2618 0.1296 0.8161 0.035 Uiso calc R 1 1 . .
    C C51 0.20882(9) -0.04527(11) 0.4262(2) 0.0252(3) Uani d . 1 1 . .
    C C52 0.25999(10) -0.07830(13) 0.3230(2) 0.0335(4) Uani d . 1 1 . .
    H H52 0.3072 -0.0494 0.3088 0.040 Uiso calc R 1 1 . .
    C C53 0.24317(12) -0.15319(13) 0.2399(3) 0.0402(5) Uani d . 1 1 . .
    H H53 0.2786 -0.1757 0.1695 0.048 Uiso calc R 1 1 . .
    C C54 0.17403(12) -0.19490(12) 0.2607(3) 0.0396(5) Uani d . 1 1 . .
    H H54 0.1617 -0.2456 0.2030 0.047 Uiso calc R 1 1 . .
    C C55 0.12324(11) -0.16321(12) 0.3645(3) 0.0369(4) Uani d . 1 1 . .
    H H55 0.0763 -0.1926 0.3792 0.044 Uiso calc R 1 1 . .
    C C56 0.14026(9) -0.08887(11) 0.4474(2) 0.0310(4) Uani d . 1 1 . .
    H H56 0.1050 -0.0674 0.5192 0.037 Uiso calc R 1 1 . .
loop_
    _atom_site_aniso_label
    _atom_site_aniso_U_11
    _atom_site_aniso_U_22
    _atom_site_aniso_U_33
    _atom_site_aniso_U_12
    _atom_site_aniso_U_13
    _atom_site_aniso_U_23
    P1 0.01837(15) 0.02043(17) 0.0254(2) 0.00090(11) 0.00122(16) 0.00224(17)
    P2 0.01691(14) 0.02080(17) 0.0257(2) 0.00025(12) -0.00016(17) 0.00197(17)
    O1 0.0292(6) 0.0257(6) 0.0280(7) 0.0001(4) 0.0027(5) 0.0053(5)
    N1 0.0199(5) 0.0267(6) 0.0351(8) 0.0034(5) 0.0010(5) 0.0037(6)
    C11 0.0199(6) 0.0245(8) 0.0308(9) -0.0035(6) 0.0018(6) -0.0028(7)
    C12 0.0298(8) 0.0289(8) 0.0395(11) 0.0029(6) 0.0048(8) 0.0001(8)
    C13 0.0428(10) 0.0290(9) 0.0542(14) 0.0017(8) 0.0125(10) -0.0085(9)
    C14 0.0450(10) 0.0417(11) 0.0452(13) -0.0110(8) 0.0144(10) -0.0188(10)
    C15 0.0421(10) 0.0524(12) 0.0333(11) -0.0127(9) -0.0004(9) -0.0061(9)
    C16 0.0309(8) 0.0361(9) 0.0338(10) -0.0025(7) -0.0022(8) -0.0020(8)
    C21 0.0199(6) 0.0213(6) 0.0271(9) 0.0013(5) 0.0022(6) -0.0025(7)
    C22 0.0264(7) 0.0307(8) 0.0312(9) 0.0017(6) -0.0034(7) -0.0001(7)
    C23 0.0232(7) 0.0444(10) 0.0398(11) 0.0007(7) -0.0051(7) -0.0080(9)
    C24 0.0265(7) 0.0418(9) 0.0388(11) -0.0100(6) 0.0079(7) -0.0124(8)
    C25 0.0346(8) 0.0314(8) 0.0332(10) -0.0077(7) 0.0073(8) 0.0006(8)
    C26 0.0258(7) 0.0317(8) 0.0282(9) -0.0022(6) 0.0002(7) 0.0028(7)
    C31 0.0232(7) 0.0257(7) 0.0262(8) -0.0035(6) 0.0031(6) -0.0017(7)
    C32 0.0318(8) 0.0326(9) 0.0411(12) 0.0050(7) 0.0094(8) 0.0071(8)
    C33 0.0481(10) 0.0323(9) 0.0460(12) 0.0030(8) 0.0174(10) 0.0110(9)
    C34 0.0417(10) 0.0398(10) 0.0320(10) -0.0152(8) 0.0124(8) -0.0041(8)
    C35 0.0238(8) 0.0626(13) 0.0348(11) -0.0106(8) 0.0025(8) -0.0013(10)
    C36 0.0243(7) 0.0480(10) 0.0328(10) -0.0023(7) -0.0012(7) 0.0056(8)
    C41 0.0186(6) 0.0234(7) 0.0247(8) -0.0013(5) -0.0001(6) 0.0030(6)
    C42 0.0257(7) 0.0273(8) 0.0335(10) 0.0035(6) -0.0004(7) -0.0010(7)
    C43 0.0290(8) 0.0324(8) 0.0407(11) 0.0042(6) -0.0041(8) 0.0091(8)
    C44 0.0316(8) 0.0503(11) 0.0305(10) 0.0008(7) -0.0061(7) 0.0094(9)
    C45 0.0346(9) 0.0451(10) 0.0319(10) -0.0010(7) -0.0040(8) -0.0076(9)
    C46 0.0255(7) 0.0279(8) 0.0335(10) 0.0004(6) -0.0005(7) -0.0030(8)
    C51 0.0232(7) 0.0239(7) 0.0284(9) 0.0016(5) -0.0052(6) 0.0014(6)
    C52 0.0289(8) 0.0379(9) 0.0339(11) 0.0013(7) -0.0019(7) -0.0064(8)
    C53 0.0417(10) 0.0382(10) 0.0407(12) 0.0087(8) -0.0027(9) -0.0109(9)
    C54 0.0471(10) 0.0272(8) 0.0443(12) 0.0033(7) -0.0163(9) -0.0032(8)
    C55 0.0346(8) 0.0282(8) 0.0480(12) -0.0054(7) -0.0104(9) 0.0039(8)
    C56 0.0265(7) 0.0286(8) 0.0379(10) -0.0019(6) -0.0023(7) 0.0012(8)
_geom_special_details
;
;
loop_
    _geom_bond_atom_site_label_1
    _geom_bond_atom_site_label_2
    _geom_bond_site_symmetry_2
    _geom_bond_distance
    _geom_bond_publ_flag
    P1 O1 . 1.4887(13) ?
    P1 N1 . 1.6014(13) y
    P1 C21 . 1.8040(15) ?
    P1 C11 . 1.8109(18) ?
    P2 N1 . 1.5532(13) y
    P2 C41 . 1.8027(17) ?
    P2 C31 . 1.8099(17) ?
    P2 C51 . 1.8099(17) ?
    C11 C16 . 1.389(3) ?
    C11 C12 . 1.394(2) ?
    C12 C13 . 1.389(3) ?
    C12 H12 . 0.9500 ?
    C13 C14 . 1.373(4) ?
    C13 H13 . 0.9500 ?
    C14 C15 . 1.388(3) ?
    C14 H14 . 0.9500 ?
    C15 C16 . 1.388(3) ?
    C15 H15 . 0.9500 ?
    C16 H16 . 0.9500 ?
    C21 C22 . 1.385(2) ?
    C21 C26 . 1.388(2) ?
    C22 C23 . 1.395(2) ?
    C22 H22 . 0.9500 ?
    C23 C24 . 1.376(3) ?
    C23 H23 . 0.9500 ?
    C24 C25 . 1.382(3) ?
    C24 H24 . 0.9500 ?
    C25 C26 . 1.392(2) ?
    C25 H25 . 0.9500 ?
    C26 H26 . 0.9500 ?
    C31 C32 . 1.384(3) ?
    C31 C36 . 1.398(2) ?
    C32 C33 . 1.392(3) ?
    C32 H32 . 0.9500 ?
    C33 C34 . 1.377(3) ?
    C33 H33 . 0.9500 ?
    C34 C35 . 1.370(3) ?
    C34 H34 . 0.9500 ?
    C35 C36 . 1.386(3) ?
    C35 H35 . 0.9500 ?
    C36 H36 . 0.9500 ?
    C41 C46 . 1.389(2) ?
    C41 C42 . 1.394(2) ?
    C42 C43 . 1.387(3) ?
    C42 H42 . 0.9500 ?
    C43 C44 . 1.380(3) ?
    C43 H43 . 0.9500 ?
    C44 C45 . 1.389(3) ?
    C44 H44 . 0.9500 ?
    C45 C46 . 1.384(3) ?
    C45 H45 . 0.9500 ?
    C46 H46 . 0.9500 ?
    C51 C52 . 1.384(3) ?
    C51 C56 . 1.392(2) ?
    C52 C53 . 1.388(3) ?
    C52 H52 . 0.9500 ?
    C53 C54 . 1.387(3) ?
    C53 H53 . 0.9500 ?
    C54 C55 . 1.375(3) ?
    C54 H54 . 0.9500 ?
    C55 C56 . 1.381(3) ?
    C55 H55 . 0.9500 ?
    C56 H56 . 0.9500 ?
loop_
    _geom_angle_atom_site_label_1
    _geom_angle_atom_site_label_2
    _geom_angle_atom_site_label_3
    _geom_angle_site_symmetry_1
    _geom_angle_site_symmetry_3
    _geom_angle
    _geom_angle_publ_flag
    O1 P1 N1 . . 120.00(8) ?
    O1 P1 C21 . . 110.00(8) ?
    N1 P1 C21 . . 107.83(7) ?
    O1 P1 C11 . . 110.08(7) ?
    N1 P1 C11 . . 104.80(8) ?
    C21 P1 C11 . . 102.66(7) ?
    N1 P2 C41 . . 107.77(8) ?
    N1 P2 C31 . . 114.75(7) ?
    C41 P2 C31 . . 106.55(7) ?
    N1 P2 C51 . . 115.84(7) ?
    C41 P2 C51 . . 106.37(8) ?
    C31 P2 C51 . . 104.91(8) ?
    P2 N1 P1 . . 146.35(12) y
    C16 C11 C12 . . 118.64(17) ?
    C16 C11 P1 . . 122.75(13) ?
    C12 C11 P1 . . 118.51(15) ?
    C13 C12 C11 . . 120.6(2) ?
    C13 C12 H12 . . 119.7 ?
    C11 C12 H12 . . 119.7 ?
    C14 C13 C12 . . 119.86(19) ?
    C14 C13 H13 . . 120.1 ?
    C12 C13 H13 . . 120.1 ?
    C13 C14 C15 . . 120.6(2) ?
    C13 C14 H14 . . 119.7 ?
    C15 C14 H14 . . 119.7 ?
    C14 C15 C16 . . 119.3(2) ?
    C14 C15 H15 . . 120.3 ?
    C16 C15 H15 . . 120.3 ?
    C15 C16 C11 . . 120.92(18) ?
    C15 C16 H16 . . 119.5 ?
    C11 C16 H16 . . 119.5 ?
    C22 C21 C26 . . 119.16(14) ?
    C22 C21 P1 . . 118.95(13) ?
    C26 C21 P1 . . 121.82(12) ?
    C21 C22 C23 . . 120.35(17) ?
    C21 C22 H22 . . 119.8 ?
    C23 C22 H22 . . 119.8 ?
    C24 C23 C22 . . 119.84(17) ?
    C24 C23 H23 . . 120.1 ?
    C22 C23 H23 . . 120.1 ?
    C23 C24 C25 . . 120.51(15) ?
    C23 C24 H24 . . 119.7 ?
    C25 C24 H24 . . 119.7 ?
    C24 C25 C26 . . 119.50(18) ?
    C24 C25 H25 . . 120.3 ?
    C26 C25 H25 . . 120.3 ?
    C21 C26 C25 . . 120.63(16) ?
    C21 C26 H26 . . 119.7 ?
    C25 C26 H26 . . 119.7 ?
    C32 C31 C36 . . 119.36(16) ?
    C32 C31 P2 . . 119.46(12) ?
    C36 C31 P2 . . 121.14(14) ?
    C31 C32 C33 . . 119.94(17) ?
    C31 C32 H32 . . 120.0 ?
    C33 C32 H32 . . 120.0 ?
    C34 C33 C32 . . 120.2(2) ?
    C34 C33 H33 . . 119.9 ?
    C32 C33 H33 . . 119.9 ?
    C35 C34 C33 . . 120.16(18) ?
    C35 C34 H34 . . 119.9 ?
    C33 C34 H34 . . 119.9 ?
    C34 C35 C36 . . 120.47(17) ?
    C34 C35 H35 . . 119.8 ?
    C36 C35 H35 . . 119.8 ?
    C35 C36 C31 . . 119.81(18) ?
    C35 C36 H36 . . 120.1 ?
    C31 C36 H36 . . 120.1 ?
    C46 C41 C42 . . 119.50(16) ?
    C46 C41 P2 . . 118.28(12) ?
    C42 C41 P2 . . 122.22(14) ?
    C43 C42 C41 . . 120.15(18) ?
    C43 C42 H42 . . 119.9 ?
    C41 C42 H42 . . 119.9 ?
    C44 C43 C42 . . 120.04(17) ?
    C44 C43 H43 . . 120.0 ?
    C42 C43 H43 . . 120.0 ?
    C43 C44 C45 . . 120.09(18) ?
    C43 C44 H44 . . 120.0 ?
    C45 C44 H44 . . 120.0 ?
    C46 C45 C44 . . 120.07(18) ?
    C46 C45 H45 . . 120.0 ?
    C44 C45 H45 . . 120.0 ?
    C45 C46 C41 . . 120.15(16) ?
    C45 C46 H46 . . 119.9 ?
    C41 C46 H46 . . 119.9 ?
    C52 C51 C56 . . 119.09(16) ?
    C52 C51 P2 . . 122.51(13) ?
    C56 C51 P2 . . 118.39(14) ?
    C51 C52 C53 . . 120.76(17) ?
    C51 C52 H52 . . 119.6 ?
    C53 C52 H52 . . 119.6 ?
    C54 C53 C52 . . 119.33(19) ?
    C54 C53 H53 . . 120.3 ?
    C52 C53 H53 . . 120.3 ?
    C55 C54 C53 . . 120.31(18) ?
    C55 C54 H54 . . 119.8 ?
    C53 C54 H54 . . 119.8 ?
    C54 C55 C56 . . 120.23(18) ?
    C54 C55 H55 . . 119.9 ?
    C56 C55 H55 . . 119.9 ?
    C55 C56 C51 . . 120.27(18) ?
    C55 C56 H56 . . 119.9 ?
    C51 C56 H56 . . 119.9 ?
loop_
    _geom_torsion_atom_site_label_1
    _geom_torsion_atom_site_label_2
    _geom_torsion_atom_site_label_3
    _geom_torsion_atom_site_label_4
    _geom_torsion_site_symmetry_1
    _geom_torsion_site_symmetry_2
    _geom_torsion_site_symmetry_3
    _geom_torsion_site_symmetry_4
    _geom_torsion
    _geom_torsion_publ_flag
    C41 P2 N1 P1 . . . . 173.79(15) ?
    C31 P2 N1 P1 . . . . 55.30(19) ?
    C51 P2 N1 P1 . . . . -67.26(19) ?
    O1 P1 N1 P2 . . . . -25.4(2) ?
    C21 P1 N1 P2 . . . . 101.52(17) ?
    C11 P1 N1 P2 . . . . -149.62(16) ?
    O1 P1 C11 C16 . . . . -157.41(13) ?
    N1 P1 C11 C16 . . . . -27.08(16) ?
    C21 P1 C11 C16 . . . . 85.50(15) ?
    O1 P1 C11 C12 . . . . 26.37(15) ?
    N1 P1 C11 C12 . . . . 156.70(13) ?
    C21 P1 C11 C12 . . . . -90.72(14) ?
    C16 C11 C12 C13 . . . . 0.3(2) ?
    P1 C11 C12 C13 . . . . 176.66(14) ?
    C11 C12 C13 C14 . . . . -0.2(3) ?
    C12 C13 C14 C15 . . . . -0.6(3) ?
    C13 C14 C15 C16 . . . . 1.2(3) ?
    C14 C15 C16 C11 . . . . -1.1(3) ?
    C12 C11 C16 C15 . . . . 0.3(3) ?
    P1 C11 C16 C15 . . . . -175.88(14) ?
    O1 P1 C21 C22 . . . . -18.58(16) ?
    N1 P1 C21 C22 . . . . -151.12(14) ?
    C11 P1 C21 C22 . . . . 98.56(15) ?
    O1 P1 C21 C26 . . . . 164.52(14) ?
    N1 P1 C21 C26 . . . . 31.99(17) ?
    C11 P1 C21 C26 . . . . -78.33(15) ?
    C26 C21 C22 C23 . . . . -0.1(3) ?
    P1 C21 C22 C23 . . . . -177.12(14) ?
    C21 C22 C23 C24 . . . . -1.0(3) ?
    C22 C23 C24 C25 . . . . 1.2(3) ?
    C23 C24 C25 C26 . . . . -0.1(3) ?
    C22 C21 C26 C25 . . . . 1.2(3) ?
    P1 C21 C26 C25 . . . . 178.09(14) ?
    C24 C25 C26 C21 . . . . -1.1(3) ?
    N1 P2 C31 C32 . . . . -33.42(18) ?
    C41 P2 C31 C32 . . . . -152.60(15) ?
    C51 P2 C31 C32 . . . . 94.86(16) ?
    N1 P2 C31 C36 . . . . 148.99(15) ?
    C41 P2 C31 C36 . . . . 29.82(17) ?
    C51 P2 C31 C36 . . . . -82.72(17) ?
    C36 C31 C32 C33 . . . . 1.3(3) ?
    P2 C31 C32 C33 . . . . -176.30(16) ?
    C31 C32 C33 C34 . . . . -0.6(3) ?
    C32 C33 C34 C35 . . . . 0.0(3) ?
    C33 C34 C35 C36 . . . . -0.1(3) ?
    C34 C35 C36 C31 . . . . 0.8(3) ?
    C32 C31 C36 C35 . . . . -1.4(3) ?
    P2 C31 C36 C35 . . . . 176.14(16) ?
    N1 P2 C41 C46 . . . . -38.07(14) ?
    C31 P2 C41 C46 . . . . 85.57(13) ?
    C51 P2 C41 C46 . . . . -162.90(13) ?
    N1 P2 C41 C42 . . . . 141.06(13) ?
    C31 P2 C41 C42 . . . . -95.30(14) ?
    C51 P2 C41 C42 . . . . 16.23(16) ?
    C46 C41 C42 C43 . . . . 0.5(2) ?
    P2 C41 C42 C43 . . . . -178.67(13) ?
    C41 C42 C43 C44 . . . . -0.5(3) ?
    C42 C43 C44 C45 . . . . 0.0(3) ?
    C43 C44 C45 C46 . . . . 0.7(3) ?
    C44 C45 C46 C41 . . . . -0.8(3) ?
    C42 C41 C46 C45 . . . . 0.2(2) ?
    P2 C41 C46 C45 . . . . 179.36(14) ?
    N1 P2 C51 C52 . . . . 155.63(15) ?
    C41 P2 C51 C52 . . . . -84.66(17) ?
    C31 P2 C51 C52 . . . . 28.00(17) ?
    N1 P2 C51 C56 . . . . -24.50(18) ?
    C41 P2 C51 C56 . . . . 95.21(15) ?
    C31 P2 C51 C56 . . . . -152.12(14) ?
    C56 C51 C52 C53 . . . . 0.8(3) ?
    P2 C51 C52 C53 . . . . -179.31(16) ?
    C51 C52 C53 C54 . . . . 0.3(3) ?
    C52 C53 C54 C55 . . . . -1.1(3) ?
    C53 C54 C55 C56 . . . . 0.9(3) ?
    C54 C55 C56 C51 . . . . 0.2(3) ?
    C52 C51 C56 C55 . . . . -1.0(3) ?
    P2 C51 C56 C55 . . . . 179.07(15) ?
loop_
    _geom_hbond_atom_site_label_D
    _geom_hbond_atom_site_label_H
    _geom_hbond_atom_site_label_A
    _geom_hbond_site_symmetry_A
    _geom_hbond_distance_DH
    _geom_hbond_distance_HA
    _geom_hbond_distance_DA
    _geom_hbond_angle_DHA
    C32 H32 O1 . 0.95 2.34 3.257(2) 163
    C43 H43 O1 4_545 0.95 2.34 3.257(2) 162
    C45 H45 Cg1 1_556 0.95 2.92 3.846(2) 165
    C55 H55 Cg2 2_554 0.95 2.73 3.644(2) 163
data_global
_journal_date_recd_electronic     2011-03-25
_journal_date_accepted     2011-03-28
_journal_name_full     'Acta Crystallographica, Section E'
_journal_year     2011
_journal_volume     67
_journal_issue      5
_journal_page_first     o1028
_journal_page_last     o1029
_journal_paper_category     QO
_journal_coeditor_code     HB5826
_publ_contact_author_name     'Dr Richard Betz'
_publ_contact_author_address
;
Department of Chemistry
Nelson Mandela Metropolitan University
Summerstrand Campus (South)
University Way
Summerstrand
PO Box 77000
Port Elizabeth
6031
South Africa
;
_publ_contact_author_email     'richard.betz@webmail.co.za'
_publ_contact_author_fax     '+27-41-504-4236'
_publ_contact_author_phone     '+27-41-504-4285'
_publ_section_title
;
Redetermined structure of diphenylphosphonimidotriphenylphosphorane: location of
the hydrogen atoms and analysis of the intermolecular interactions
;
loop_
    _publ_author_name
    _publ_author_address
    'Betz, Richard'
;
Nelson Mandela Metropolitan University
Summerstrand Campus
Department of Chemistry
University Way
Summerstrand
PO Box 77000
Port Elizabeth
6031
South Africa
;
    'Gerber, Thomas'
;
Nelson Mandela Metropolitan University
Summerstrand Campus
Department of Chemistry
University Way
Summerstrand
PO Box 77000
Port Elizabeth
6031
South Africa
;
    'Hosten, Eric'
;
Nelson Mandela Metropolitan University
Summerstrand Campus
Department of Chemistry
University Way
Summerstrand
PO Box 77000
Port Elizabeth
6031
South Africa
;
    'Schalekamp, Henk'
;
Nelson Mandela Metropolitan University
Summerstrand Campus
Department of Chemistry
University Way
Summerstrand
PO Box 77000
Port Elizabeth
6031
South Africa
;
