# Supplementary material for: Redetermined structure of diphenyl­phospho­nimidotriphenyl­phospho­rane: location of the hydrogen atoms and analysis of the inter­molecular inter­actions
Source: Acta Crystallogr Sect E Struct Rep Online. 2011 Apr 7;67(Pt 5):o1028–9. doi: 10.1107/S1600536811011500 (PMC3089147; doi:10.1107/S1600536811011500)
Supplement: Supplementary file 2 [file e-67-o1028-Isup2.hkl]

# 
# h,k,l, Fc-squared, Fo-squared, sigma(Fo-squared) and status flag 
# 
data_I
_shelx_title ' ba072_s in Pna2(1)' 
_shelx_refln_list_code          4 
_shelx_F_calc_maximum      149.48 
_exptl_crystal_F_000      1000.00 
_reflns_d_resolution_high  0.7487 
 
loop_ 
 _symmetry_equiv_pos_as_xyz 
 'x, y, z' 
 '-x, -y, z+1/2' 
 'x+1/2, -y+1/2, z' 
 '-x+1/2, y+1/2, z+1/2' 
 
_cell_length_a    17.6607 
_cell_length_b    15.1593 
_cell_length_c     8.9192 
_cell_angle_alpha  90.000 
_cell_angle_beta   90.000 
_cell_angle_gamma  90.000 
 
_shelx_F_squared_multiplier     1.000 
 
loop_ 
 _refln_index_h 
 _refln_index_k 
 _refln_index_l 
 _refln_F_squared_calc 
 _refln_F_squared_meas 
 _refln_F_squared_sigma 
 _refln_observed_status 
   0   9  -7       16.22        5.34      1.58 o 
   1   9  -7      512.04      498.30      4.85 o 
   1  10  -7      104.24       92.43      2.66 o 
   2  10  -7      433.82      432.64      5.74 o 
   0  11  -7      397.88      388.71      5.94 o 
   1  11  -7      485.09      451.65      4.48 o 
   2  11  -7      119.03      108.66      4.35 o 
  11   1  -6       31.38       33.65      2.57 o 
  12   1  -6      106.01      109.84      3.76 o 
  13   2  -6       27.02       22.56      2.37 o 
   6   3  -6      298.00      285.99      2.57 o 
   8   4  -6        7.08        4.94      0.99 o 
   9   4  -6     2456.18     2333.83     10.09 o 
   3   5  -6       95.81       95.99      1.98 o 
   4   5  -6     1050.93     1097.45      4.75 o 
   5   5  -6     1318.92     1351.57      5.54 o 
   6   5  -6      427.04      451.64      3.76 o 
   7   5  -6      502.29      457.72      5.74 o 
   8   5  -6      147.52      138.15      2.77 o 
   1   6  -6     1406.82     1331.38      6.53 o 
   2   6  -6      130.19      109.25      2.77 o 
   3   6  -6      655.10      662.23      4.95 o 
   4   6  -6      870.59      881.52      5.54 o 
   5   6  -6       83.44       66.70      2.57 o 
   6   6  -6      956.72      957.52      6.14 o 
   7   6  -6      757.05      744.36      5.74 o 
   1   7  -6      284.14      307.36      2.94 o 
   2   7  -6      303.82      270.75      3.96 o 
   3   7  -6       45.65       43.34      2.77 o 
   4   7  -6       45.41       42.95      2.77 o 
   5   7  -6      789.18      819.77      6.33 o 
   6   7  -6      403.86      397.81      4.75 o 
   0   8  -6      708.33      670.94      6.33 o 
   1   8  -6      809.45      784.72      5.05 o 
   2   8  -6      401.82      369.09      4.06 o 
   3   8  -6       42.94       29.11      3.76 o 
   4   8  -6      270.94      261.65      4.35 o 
   5   8  -6      281.28      278.47      4.55 o 
   6   8  -6      136.61      122.11      3.56 o 
   1   9  -6      326.95      308.26      3.50 o 
   2   9  -6      112.33      111.48      2.52 o 
   3   9  -6      152.42      138.35      3.66 o 
   4   9  -6       28.87       26.40      2.03 o 
   5   9  -6       44.03       36.22      2.97 o 
   6   9  -6      283.09      265.80      4.75 o 
   0  10  -6      621.82      632.74      6.93 o 
   1  10  -6      108.22      104.40      2.80 o 
   2  10  -6      335.96      317.86      3.78 o 
   3  10  -6       40.43       32.35      2.97 o 
   4  10  -6      240.53      218.92      3.43 o 
   5  10  -6        9.84        4.06      2.57 o 
   6  10  -6      567.62      580.29      6.93 o 
   1  11  -6      204.08      187.92      3.50 o 
   2  11  -6      376.71      406.05      4.55 o 
   3  11  -6      188.27      191.99      7.72 o 
   4  11  -6       71.26       60.13      4.06 o 
   5  11  -6      130.65      137.55      4.55 o 
   2   0  -5     1753.70     1781.84      4.55 o 
   8   0  -5     1702.20     1618.16      8.11 o 
  10   0  -5      892.41      836.00      6.73 o 
  12   0  -5      418.39      416.02      5.74 o 
  14   0  -5      200.00      178.72      4.55 o 
  16   0  -5       29.31       25.93      2.57 o 
   3   1  -5      688.95      784.94      2.77 o 
   8   1  -5      198.35      184.46      2.97 o 
   9   1  -5       55.53       53.35      2.18 o 
  10   1  -5      238.34      235.80      1.83 o 
  11   1  -5      475.97      466.28      4.05 o 
  12   1  -5     1254.79     1232.77      9.60 o 
  13   1  -5      390.61      372.61      4.75 o 
  14   1  -5      199.35      190.77      3.41 o 
  15   1  -5      110.95      106.97      3.01 o 
  16   1  -5      131.22      127.46      4.95 o 
  17   1  -5       10.67        9.50      2.37 o 
   4   2  -5      176.32      167.04      1.58 o 
   8   2  -5      425.78      475.18     17.02 o 
   9   2  -5     1450.21     1487.22     38.49 o 
  10   2  -5      360.54      375.74      8.98 o 
  11   2  -5      204.59      202.24      2.90 o 
  12   2  -5      302.98      288.23      3.56 o 
  13   2  -5     1044.76     1034.49      6.28 o 
  14   2  -5      521.62      533.21      4.87 o 
  15   2  -5      134.15      122.63      3.07 o 
  16   2  -5      283.50      304.59      6.33 o 
  17   2  -5      261.11      260.66      6.33 o 
   5   3  -5       58.08       60.56      1.19 o 
   6   3  -5      572.86      575.94      3.36 o 
   7   3  -5      216.41      182.08      2.18 o 
   8   3  -5       51.94       33.65      1.58 o 
   9   3  -5      630.22      598.50      4.95 o 
  10   3  -5      104.09      109.25      2.97 o 
  11   3  -5      109.94      115.14      2.47 o 
  12   3  -5      157.25      143.85      3.56 o 
  13   3  -5       42.34       39.55      2.37 o 
  14   3  -5       45.80       35.26      2.42 o 
  15   3  -5      282.18      273.12      6.33 o 
  16   3  -5      245.53      256.70      6.33 o 
  17   3  -5      203.30      205.04      5.94 o 
  18   3  -5       14.17        8.11      2.57 o 
   1   4  -5      213.22      233.94      2.37 o 
   2   4  -5      872.51      909.03      4.16 o 
   3   4  -5      176.05      188.02      2.37 o 
   4   4  -5      149.68      172.38      2.37 o 
   5   4  -5      940.96      912.28     48.49 o 
   6   4  -5      167.05      115.58      1.98 o 
   7   4  -5      740.43      747.68     24.24 o 
   9   4  -5     1406.85     1344.64      6.73 o 
  10   4  -5       45.51       41.56      2.37 o 
  11   4  -5     1979.47     2002.32      9.90 o 
  12   4  -5        9.96        7.95      1.24 o 
  13   4  -5      317.45      330.94      3.94 o 
  14   4  -5       27.18       26.92      2.77 o 
  15   4  -5      128.41      131.42      5.15 o 
  16   4  -5      205.71      222.06      6.14 o 
  17   4  -5       48.61       50.27      4.55 o 
  18   4  -5      155.58      148.44      5.94 o 
   0   5  -5      211.34      233.34      2.97 o 
   1   5  -5      507.99      581.99      3.08 o 
   2   5  -5      910.45      894.19      5.34 o 
   3   5  -5       87.44       88.67      2.37 o 
   4   5  -5      844.68      801.16      5.34 o 
   5   5  -5      239.94      262.24      2.37 o 
   7   5  -5       10.74        8.31      1.19 o 
   8   5  -5      144.60      131.81      2.97 o 
   9   5  -5      151.06      151.92      2.97 o 
  10   5  -5      154.41      143.08      2.47 o 
  11   5  -5       41.95       32.46      2.57 o 
  13   5  -5      559.01      562.68      7.92 o 
  14   5  -5      302.08      314.29      6.53 o 
  15   5  -5      283.79      291.13      6.53 o 
  16   5  -5       52.56       56.80      4.55 o 
  17   5  -5       95.61       98.96      5.34 o 
  18   5  -5     1011.09     1095.47     12.47 o 
   1   6  -5        4.85        6.30      0.76 o 
   2   6  -5       16.12        9.01      0.84 o 
   3   6  -5      637.01      668.96      5.34 o 
   4   6  -5     1122.70     1177.60      7.12 o 
   5   6  -5      409.35      404.54      2.77 o 
   7   6  -5      491.95      461.54      4.35 o 
   8   6  -5      496.25      375.12     55.42 o 
   9   6  -5       37.18       27.50      3.86 o 
  10   6  -5      741.33      713.63      4.28 o 
  11   6  -5      864.44      857.97      7.72 o 
  12   6  -5      234.63      243.63      4.95 o 
  13   6  -5       11.70       10.89      2.18 o 
  14   6  -5       90.59       93.93      6.83 o 
  15   6  -5       45.67       48.49      4.55 o 
  16   6  -5      179.59      174.17      5.94 o 
  17   6  -5      139.98      141.11      5.54 o 
  18   6  -5       74.63       79.96      5.74 o 
   0   7  -5     3571.08     3423.36     12.67 o 
   1   7  -5       10.09        5.46      1.04 o 
   2   7  -5     1337.42     1354.26     11.97 o 
   3   7  -5     3311.04     3411.71     13.66 o 
   4   7  -5      738.03      748.86     12.37 o 
   5   7  -5      239.79      213.16      2.37 o 
   7   7  -5        7.23        5.74      1.39 o 
   8   7  -5     1466.03     1337.59     90.65 o 
   9   7  -5     1308.52     1287.84      8.31 o 
  10   7  -5       37.83       46.71      2.97 o 
  11   7  -5      239.26      229.19      4.55 o 
  12   7  -5      219.19      223.05      4.75 o 
  17   7  -5      112.87      104.50      5.74 o 
  18   7  -5        6.90        7.32      2.97 o 
  19   7  -5      215.42      213.16      7.12 o 
   1   8  -5       60.84       62.58      3.07 o 
   2   8  -5       29.61       26.73      1.88 o 
   3   8  -5       12.57       12.43      1.12 o 
   4   8  -5       35.71       25.23      4.55 o 
   5   8  -5      805.37      671.06    121.22 o 
   6   8  -5      151.69      103.51      2.37 o 
   7   8  -5     2760.17     2717.19     10.29 o 
   8   8  -5      310.40      316.07      4.55 o 
   9   8  -5       45.39       48.49      2.97 o 
   0   9  -5      616.82      642.04      6.93 o 
   1   9  -5     3241.46     3323.35     40.77 o 
   2   9  -5      276.93      262.09      9.20 o 
   3   9  -5      333.98      282.10      5.34 o 
   4   9  -5       22.91       20.30      3.46 o 
   5   9  -5       27.03       25.53      2.97 o 
   6   9  -5     1831.51     1911.87     11.87 o 
   1  10  -5      276.47      257.81      3.57 o 
   2  10  -5      556.66      567.14      4.83 o 
   3  10  -5      230.41      199.82      3.36 o 
   4  10  -5      149.75      153.58      4.35 o 
   5  10  -5       15.79        9.90      1.78 o 
   6  10  -5      159.68      145.86      4.35 o 
   7  10  -5      164.38      169.42      4.95 o 
   0  11  -5     2322.97     2319.97     13.46 o 
   1  11  -5      213.87      217.55      6.63 o 
   2  11  -5      217.37      201.69      4.85 o 
   3  11  -5      101.77      101.54      3.27 o 
   4  11  -5      166.90      145.47      4.55 o 
   5  11  -5       94.94       64.72      3.96 o 
   1  12  -5      147.53      144.72      3.86 o 
   2  12  -5      371.08      366.54      6.33 o 
   2   0  -4     1119.79     1156.23      4.16 o 
   6   0  -4     1829.12     1729.39      7.12 o 
   8   0  -4     2336.26     2739.34     25.83 o 
  10   0  -4      162.77      163.63      3.07 o 
  12   0  -4     2464.13     2483.29     58.88 o 
  14   0  -4       93.44       87.48      3.76 o 
  16   0  -4      676.37      697.06      8.71 o 
  18   0  -4       46.22       37.60      3.96 o 
  20   0  -4      210.24      214.15      6.53 o 
   1   1  -4      221.33      248.19      2.37 o 
   3   1  -4     1925.70     2075.35      5.54 o 
   6   1  -4      502.45      559.59     20.58 o 
   7   1  -4      586.94      609.17      7.83 o 
   8   1  -4      418.59      375.11      4.31 o 
   9   1  -4      439.73      438.88      5.14 o 
  10   1  -4      152.43      148.85      1.45 o 
  11   1  -4      631.19      666.97      7.63 o 
  12   1  -4      279.86      265.09      2.16 o 
  13   1  -4      247.89      243.89      8.69 o 
  14   1  -4       61.93       57.53      2.45 o 
  15   1  -4      475.91      469.69      5.74 o 
  16   1  -4      128.71      127.01      3.36 o 
  17   1  -4       33.87       28.26      1.89 o 
  18   1  -4       31.41       26.54      1.96 o 
  19   1  -4      325.65      339.39      5.84 o 
  20   1  -4        8.24        6.14      2.57 o 
   3   2  -4      600.83      639.31     38.79 o 
   4   2  -4      507.21      488.26      2.37 o 
   6   2  -4      773.43      835.80      4.55 o 
   7   2  -4      198.27      186.64      3.76 o 
   8   2  -4      454.17      448.26      3.27 o 
   9   2  -4      234.16      257.55      7.42 o 
  10   2  -4      145.00      143.57      2.47 o 
  11   2  -4      281.90      254.89      3.27 o 
  12   2  -4      153.07      160.33      2.94 o 
  13   2  -4       85.90       81.98      8.81 o 
  14   2  -4        3.03        0.89      2.08 o 
  15   2  -4      559.24      555.04     15.54 o 
  16   2  -4      214.31      221.14      3.91 o 
  17   2  -4       36.43       35.63      2.97 o 
  18   2  -4       47.77       48.13      2.80 o 
  19   2  -4       68.10       69.47      4.95 o 
  20   2  -4      108.00      112.22      5.54 o 
  21   2  -4      353.56      368.92      8.31 o 
   1   3  -4      699.81      726.35      3.56 o 
   2   3  -4     3852.79     4407.99     15.04 o 
   3   3  -4      646.50      703.39      3.76 o 
   4   3  -4      584.18      625.02      3.36 o 
   5   3  -4      583.69      547.83      2.57 o 
   6   3  -4      351.85      214.94      2.18 o 
   7   3  -4      100.70      109.45      2.18 o 
   8   3  -4      887.92      866.07      9.01 o 
   9   3  -4      248.29      265.14      2.90 o 
  10   3  -4      774.12      778.32      9.01 o 
  11   3  -4      945.26      907.72      7.92 o 
  12   3  -4     1419.63     1438.79     19.20 o 
  13   3  -4      177.24      177.55     11.18 o 
  14   3  -4      487.84      488.42      4.81 o 
  15   3  -4      119.68      126.30      3.29 o 
  16   3  -4       45.18       43.65      2.87 o 
  17   3  -4      575.91      601.54      7.03 o 
  18   3  -4      141.35      161.90      9.80 o 
  19   3  -4        8.94        3.56      2.77 o 
  20   3  -4       57.01       52.25      4.95 o 
  21   3  -4       21.40       22.96      3.36 o 
   0   4  -4     5855.36     6687.19     25.53 o 
   1   4  -4      725.32      752.68      3.29 o 
   2   4  -4     1671.30     1771.55      6.93 o 
   3   4  -4     3063.28     2972.70     11.08 o 
   5   4  -4     2221.05     2348.98     13.76 o 
   6   4  -4      410.80      415.03      3.76 o 
   7   4  -4       43.51       47.70      1.78 o 
   8   4  -4      118.01      123.30      2.57 o 
   9   4  -4      109.24       90.94      2.08 o 
  10   4  -4      459.91      426.54      8.11 o 
  11   4  -4      514.99      526.72     10.19 o 
  12   4  -4     2009.49     1985.89     21.67 o 
  13   4  -4     1094.01     1108.40      6.82 o 
  14   4  -4      539.17      528.58      5.07 o 
  15   4  -4      120.47      129.71      3.35 o 
  16   4  -4       35.48       37.23      3.36 o 
  17   4  -4      301.12      309.23      4.73 o 
  18   4  -4       55.21       56.60      4.95 o 
  19   4  -4      452.30      463.12      8.71 o 
  20   4  -4       49.70       46.51      4.95 o 
  21   4  -4       74.31       84.31      5.15 o 
   1   5  -4     1645.51     1816.95     11.88 o 
   2   5  -4      580.48      573.62      8.61 o 
   3   5  -4      261.16      299.68      3.07 o 
   5   5  -4      666.20      688.75      3.17 o 
   6   5  -4      827.17      855.00      5.54 o 
   7   5  -4      135.29      137.55      3.36 o 
   8   5  -4       33.86       36.54      2.97 o 
   9   5  -4      370.30      341.75      8.51 o 
  10   5  -4     3152.85     3117.71     27.81 o 
  11   5  -4      485.75      482.75      4.28 o 
  12   5  -4      516.69      524.64      4.75 o 
  13   5  -4       67.40       49.82      2.62 o 
  14   5  -4      216.99      238.02      3.89 o 
  15   5  -4      191.03      189.91      3.75 o 
  16   5  -4     1093.01     1113.67     20.78 o 
  17   5  -4      151.30      147.65      5.94 o 
  18   5  -4       21.91       18.41      2.97 o 
  19   5  -4       81.77       83.72      5.54 o 
  20   5  -4        7.33        5.34      2.97 o 
  21   5  -4       11.64        7.92      3.17 o 
   0   6  -4      668.33      680.04      5.54 o 
   1   6  -4      878.70      880.21     11.58 o 
   2   6  -4      525.05      558.08      3.71 o 
   3   6  -4     3278.65     2634.64    468.17 o 
   4   6  -4     4227.86     4252.03     14.05 o 
   5   6  -4      144.71       94.96      8.17 o 
   6   6  -4     1174.95     1230.84      6.73 o 
   7   6  -4       85.86       75.60      2.47 o 
   8   6  -4      754.09      727.72     18.60 o 
   9   6  -4      989.96      951.47     16.43 o 
  10   6  -4      222.50      193.60      2.85 o 
  11   6  -4     1174.31     1178.90      5.32 o 
  12   6  -4      396.94      424.80      4.31 o 
  13   6  -4      329.33      305.03      4.08 o 
  14   6  -4       22.56       18.30      1.60 o 
  15   6  -4       38.32       40.16      3.17 o 
  16   6  -4      335.37      340.22      7.52 o 
  17   6  -4      142.50      154.18      6.14 o 
  18   6  -4      820.09      879.34     11.68 o 
  19   6  -4      102.74      103.71      5.94 o 
  20   6  -4      163.95      164.07      6.73 o 
  21   6  -4       44.88       56.41      5.54 o 
   1   7  -4      167.80      175.02      2.07 o 
   2   7  -4      116.00      121.91      5.34 o 
   3   7  -4      339.28      414.24      5.15 o 
   4   7  -4      146.72      162.02      3.28 o 
   5   7  -4     1628.01     1608.81     12.07 o 
   6   7  -4      251.25      236.75     10.49 o 
   7   7  -4      809.62      837.42     11.08 o 
   8   7  -4     2568.95     2622.45     24.94 o 
   9   7  -4      113.36       93.46      2.17 o 
  10   7  -4      245.28      254.36      3.07 o 
  11   7  -4      869.47      835.61      9.99 o 
  12   7  -4      148.58      152.66      2.55 o 
  13   7  -4       25.63       19.50      1.29 o 
  14   7  -4      423.97      430.95      6.83 o 
  15   7  -4      140.46      131.12      5.64 o 
  16   7  -4       44.65       37.55      3.13 o 
  17   7  -4      811.53      826.24      7.92 o 
  18   7  -4       27.56       24.94      3.56 o 
  19   7  -4       31.37       29.49      3.56 o 
  20   7  -4       24.13       21.77      3.56 o 
   0   8  -4      945.33      954.16     18.01 o 
   1   8  -4     1395.02     1273.75     67.80 o 
   2   8  -4     1275.57     1356.45      5.44 o 
   3   8  -4      800.19      656.83     37.33 o 
   4   8  -4     1062.90     1078.19      5.44 o 
   5   8  -4      410.72      392.75      3.32 o 
   6   8  -4     1684.77     1595.10     12.34 o 
   7   8  -4     1070.40     1068.65      4.31 o 
   8   8  -4      140.01      142.20      2.87 o 
   9   8  -4      296.81      300.19      3.56 o 
  10   8  -4        3.58        1.79      1.04 o 
  11   8  -4       21.11       19.73      1.46 o 
  12   8  -4       19.68       17.72      1.40 o 
  13   8  -4       35.82       38.79      3.56 o 
  14   8  -4      414.49      423.81      5.16 o 
  15   8  -4      535.46      541.97      6.01 o 
  16   8  -4      110.39      107.24      6.53 o 
  17   8  -4      202.20      203.46      6.93 o 
  18   8  -4      226.31      232.55      7.32 o 
  19   8  -4      163.90      152.59      6.33 o 
  20   8  -4       50.94       46.31      5.74 o 
   1   9  -4      938.88      901.64      5.84 o 
   2   9  -4      442.43      411.79     39.48 o 
   3   9  -4      282.19      297.77      9.30 o 
   4   9  -4      198.65      180.03     11.87 o 
   5   9  -4      123.47       98.66     10.33 o 
   6   9  -4      776.91      789.06      4.11 o 
   7   9  -4      871.61      861.78      4.06 o 
   8   9  -4      420.65      408.02      3.94 o 
   9   9  -4      553.54      561.34      5.94 o 
  10   9  -4       97.45       99.26      2.42 o 
  11   9  -4      152.32      150.22      4.16 o 
  12   9  -4      221.69      236.51      5.34 o 
  13   9  -4     1094.05     1134.06     10.49 o 
  14   9  -4      187.35      195.74      5.54 o 
  17   9  -4        2.71       -2.57      2.57 o 
  18   9  -4       12.97       16.23      3.36 o 
  19   9  -4      444.76      453.43      9.30 o 
   0  10  -4     1642.06     1441.04    101.33 o 
   1  10  -4      830.45      710.91     60.53 o 
   2  10  -4      304.57      234.62     24.05 o 
   3  10  -4      330.28      304.76      8.36 o 
   4  10  -4      119.12      107.85      3.08 o 
   5  10  -4      644.67      633.74      6.77 o 
   6  10  -4     1960.46     1968.20      5.96 o 
   7  10  -4      105.66      124.73      4.33 o 
   8  10  -4       65.65       61.47      1.85 o 
   9  10  -4      521.03      550.80      6.53 o 
  10  10  -4      149.69      136.96      4.16 o 
  11  10  -4       93.25       99.35      3.96 o 
  12  10  -4      177.56      182.68      4.95 o 
   1  11  -4      286.78      263.53      3.57 o 
   2  11  -4      911.67      946.32      5.35 o 
   3  11  -4      589.87      565.40      9.48 o 
   4  11  -4      659.46      658.56      6.04 o 
   5  11  -4      103.20       88.70      4.11 o 
   6  11  -4       66.03       61.40      2.37 o 
   7  11  -4       54.23       50.20      4.45 o 
   8  11  -4      455.47      491.03      6.14 o 
   9  11  -4      129.33      132.01      4.16 o 
   0  12  -4     1210.32     1126.93     10.09 o 
   1  12  -4      761.24      796.94      6.16 o 
   2  12  -4      248.35      250.36      5.34 o 
   3  12  -4      126.11      118.16      4.35 o 
   4  12  -4      246.00      250.17      5.54 o 
   5  12  -4      123.72      104.90      4.35 o 
   2   0  -3      276.24      249.37      1.98 o 
   4   0  -3      626.15      692.11      3.76 o 
   6   0  -3     2763.27     3091.24     56.01 o 
   8   0  -3     3914.09     4041.01     59.47 o 
  10   0  -3       75.63       66.96      4.85 o 
  12   0  -3      737.57      719.59     19.69 o 
  14   0  -3     4425.55     4529.01     59.67 o 
  16   0  -3      149.91      138.34      4.75 o 
  18   0  -3      166.90      164.07      5.54 o 
  20   0  -3      525.07      542.69      9.10 o 
  22   0  -3       61.20       62.74      5.15 o 
   0   1  -3     1035.47      937.92      3.76 o 
   1   1  -3      258.00      229.58      2.18 o 
   2   1  -3      297.43      314.99      4.35 o 
   3   1  -3        4.38        9.24      1.19 o 
   4   1  -3      732.45      764.47     12.07 o 
   5   1  -3     1477.56     1437.02      4.31 o 
   6   1  -3      128.35      138.57      1.09 o 
   7   1  -3      190.64      157.64      1.94 o 
   8   1  -3       87.08      102.03      1.37 o 
   9   1  -3       37.22       40.86      2.07 o 
  10   1  -3     1098.79     1130.97      5.48 o 
  11   1  -3     1340.08     1429.13     14.97 o 
  12   1  -3       86.41       87.30      3.55 o 
  13   1  -3      925.70      960.10     14.93 o 
  14   1  -3       15.40        8.21      1.94 o 
  15   1  -3      786.41      800.27      4.80 o 
  16   1  -3      135.61      136.93      4.16 o 
  17   1  -3      192.59      197.99      3.99 o 
  18   1  -3       60.16       57.32      4.55 o 
  19   1  -3       40.34       37.49      5.05 o 
  20   1  -3        7.99        4.55      1.82 o 
  21   1  -3       74.88       71.80      3.57 o 
  22   1  -3      141.76      142.80      6.53 o 
   1   2  -3     5964.49     6227.55     89.13 o 
   2   2  -3     1519.36     1572.66     63.81 o 
   3   2  -3      730.72      779.59      3.36 o 
   4   2  -3      265.60      274.91      2.57 o 
   5   2  -3     2019.95     2187.73      9.90 o 
   6   2  -3     2850.25     3087.46     28.01 o 
   7   2  -3     1009.78     1015.53      9.80 o 
   8   2  -3      847.64      847.74     10.47 o 
   9   2  -3     1646.36     1668.25     12.37 o 
  10   2  -3      300.95      295.65      2.38 o 
  11   2  -3      156.97      172.50      2.09 o 
  12   2  -3      477.25      504.32      8.87 o 
  13   2  -3     1709.01     1673.07     10.98 o 
  14   2  -3       37.39       30.45      1.85 o 
  15   2  -3      191.08      198.92      3.71 o 
  16   2  -3      208.28      211.66      3.85 o 
  17   2  -3      435.50      451.29      5.39 o 
  18   2  -3      332.09      325.55      4.81 o 
  19   2  -3      209.17      224.42      7.42 o 
  20   2  -3       60.36       65.38      3.49 o 
  21   2  -3        4.27        2.97      1.82 o 
  22   2  -3       15.30       14.05      3.17 o 
   0   3  -3     7233.05     7594.84     28.90 o 
   1   3  -3      993.31     1046.63     11.68 o 
   2   3  -3      204.85      165.45      7.93 o 
   3   3  -3     1042.60      950.59      3.76 o 
   4   3  -3     3370.62     3470.89     46.51 o 
   5   3  -3      414.35      454.81      3.17 o 
   6   3  -3     1983.19     2128.67     18.21 o 
   7   3  -3      112.85      120.70      2.67 o 
   8   3  -3      195.32      191.72      4.85 o 
   9   3  -3      546.40      555.64      2.80 o 
  10   3  -3       56.32       61.94      1.49 o 
  11   3  -3      140.48      113.61      3.08 o 
  12   3  -3     1101.13     1082.00     11.66 o 
  13   3  -3      442.74      431.40      5.68 o 
  14   3  -3      215.97      197.02      2.64 o 
  15   3  -3       64.58       60.29      2.52 o 
  16   3  -3      368.12      363.71      4.75 o 
  17   3  -3       52.33       48.16      2.93 o 
  18   3  -3      224.43      238.58      9.60 o 
  19   3  -3      338.20      351.40     11.78 o 
  20   3  -3      325.62      348.88      7.52 o 
  21   3  -3       86.44       98.44      3.85 o 
  22   3  -3       72.51       80.75      5.54 o 
   1   4  -3     1958.67     2068.13      5.46 o 
   2   4  -3     6758.29     7495.75     19.59 o 
   3   4  -3      614.58      553.01     51.88 o 
   4   4  -3     1205.24     1238.28     28.99 o 
   5   4  -3     2150.91     2191.45     18.11 o 
   6   4  -3       63.57       90.33      1.61 o 
   7   4  -3       57.54       62.00      1.57 o 
   8   4  -3      173.75      164.16      2.33 o 
   9   4  -3      736.20      761.94      4.65 o 
  10   4  -3      698.60      686.03      8.11 o 
  11   4  -3     1871.14     1899.80     10.19 o 
  12   4  -3      204.22      203.31      3.11 o 
  13   4  -3      461.42      450.33      3.81 o 
  14   4  -3       99.58       98.03      4.06 o 
  15   4  -3       13.92       12.44      1.60 o 
  16   4  -3      479.36      498.26      5.52 o 
  17   4  -3      613.32      643.22      7.52 o 
  18   4  -3       63.68       68.92      5.64 o 
  19   4  -3      137.33      136.21      5.74 o 
  20   4  -3       91.97       93.59      3.71 o 
  21   4  -3       43.64       36.42      3.76 o 
  22   4  -3       69.69       66.10      5.54 o 
   0   5  -3     1430.31     1434.33     23.24 o 
   1   5  -3      486.88      542.86      3.51 o 
   2   5  -3     7240.88     6616.85    614.67 o 
   3   5  -3     1367.48     1557.71     31.77 o 
   4   5  -3     4926.28     4797.27     94.80 o 
   5   5  -3     1360.88     1506.18      5.26 o 
   6   5  -3     1175.42     1275.62     28.01 o 
   7   5  -3      186.61      199.93      1.94 o 
   8   5  -3      236.75      214.92      4.02 o 
   9   5  -3      274.51      277.67      6.53 o 
  10   5  -3      210.19      188.29      3.04 o 
  11   5  -3      313.56      286.68      6.04 o 
  12   5  -3      496.88      476.23      9.30 o 
  13   5  -3      450.57      460.66      4.73 o 
  14   5  -3      141.99      146.40      3.56 o 
  15   5  -3       87.08       75.92      4.06 o 
  16   5  -3       60.17       62.97      2.87 o 
  17   5  -3       42.38       44.21      2.99 o 
  18   5  -3      620.31      644.56      6.57 o 
  19   5  -3      103.76      105.81      4.85 o 
  20   5  -3       60.80       63.33      5.34 o 
  21   5  -3       49.52       51.66      5.34 o 
  22   5  -3       70.21       64.12      5.74 o 
   1   6  -3     1870.30     1712.60    346.13 o 
   2   6  -3      955.08      973.82      8.69 o 
   3   6  -3     1099.55     1097.88     56.34 o 
   4   6  -3     1460.85     1467.83      7.21 o 
   5   6  -3      851.89      866.43      6.26 o 
   6   6  -3      294.79      332.71      5.37 o 
   7   6  -3      587.96      621.22     17.91 o 
   8   6  -3     1208.60     1282.04     12.07 o 
   9   6  -3      770.27      769.99      5.25 o 
  10   6  -3     1625.58     1587.25     12.37 o 
  11   6  -3     2016.65     1964.49     16.69 o 
  12   6  -3      179.26      173.09      4.26 o 
  13   6  -3      276.33      286.73      7.72 o 
  14   6  -3      313.60      331.18      8.02 o 
  15   6  -3      659.03      664.65      6.11 o 
  16   6  -3      777.67      797.05     16.03 o 
  17   6  -3       87.72       90.83      9.20 o 
  18   6  -3       50.14       53.41      3.46 o 
  19   6  -3       60.90       56.41      5.34 o 
  20   6  -3      160.80      152.00      6.53 o 
  21   6  -3       70.51       71.45      5.15 o 
   0   7  -3     1201.28     1156.42      5.15 o 
   1   7  -3      474.70      508.23      2.90 o 
   2   7  -3       71.99       73.18      2.90 o 
   3   7  -3     1012.73      966.75      8.74 o 
   4   7  -3     2704.46     2891.69     24.46 o 
   5   7  -3      375.16      378.64      5.32 o 
   6   7  -3     2293.60     2276.52     18.73 o 
   7   7  -3      171.05      161.68      1.99 o 
   8   7  -3      298.37      296.27      5.94 o 
   9   7  -3      957.42      902.50      4.49 o 
  10   7  -3      381.30      358.27      3.24 o 
  11   7  -3     1066.31     1081.95     11.07 o 
  12   7  -3       19.07       13.48      1.22 o 
  13   7  -3      349.25      354.49      7.13 o 
  14   7  -3      367.04      396.95      3.98 o 
  15   7  -3      652.27      623.44      5.18 o 
  16   7  -3       95.49       99.12      2.74 o 
  17   7  -3      494.77      501.93      9.66 o 
  18   7  -3       23.99       18.41      2.17 o 
  19   7  -3      283.16      309.32      5.39 o 
  20   7  -3      287.03      308.59      5.60 o 
  21   7  -3        9.17        4.12      2.17 o 
   1   8  -3      754.17      707.74      2.97 o 
   2   8  -3      180.30      136.52      4.58 o 
   3   8  -3      592.80      636.83      5.57 o 
   4   8  -3       64.56       57.48      2.21 o 
   5   8  -3      963.92      976.22      3.99 o 
   6   8  -3      228.65      196.78      6.19 o 
   7   8  -3     4933.55     4869.11     45.24 o 
   8   8  -3      664.19      638.44     11.33 o 
   9   8  -3      146.62      158.95      3.36 o 
  10   8  -3       86.81       87.08      2.52 o 
  11   8  -3      421.03      440.47      4.31 o 
  12   8  -3      470.05      453.88      3.96 o 
  13   8  -3      275.49      291.06      3.52 o 
  14   8  -3      237.31      239.36      4.22 o 
  15   8  -3      116.06      120.96      2.99 o 
  16   8  -3      324.92      317.89      7.19 o 
  17   8  -3       66.87       63.74      4.35 o 
  18   8  -3      418.56      424.94      6.01 o 
  19   8  -3      359.81      369.07      6.00 o 
  20   8  -3      187.13      192.37      5.01 o 
   0   9  -3        8.60       12.67      1.19 o 
   1   9  -3     1354.74     1310.97      9.76 o 
   2   9  -3       32.27       36.72      1.27 o 
   3   9  -3      183.72      192.46      4.18 o 
   4   9  -3      193.08      202.45      4.58 o 
   5   9  -3     2644.78     2499.55     36.82 o 
   6   9  -3      109.74      106.11      3.88 o 
   7   9  -3     1317.83     1353.14      8.39 o 
   8   9  -3      670.00      648.19     12.55 o 
   9   9  -3      196.58      192.90      3.34 o 
  10   9  -3      334.08      322.34      3.83 o 
  11   9  -3      323.84      306.18      3.91 o 
  12   9  -3       57.75       60.63      2.59 o 
  13   9  -3       88.72       81.23      2.53 o 
  14   9  -3       78.17       89.19      2.54 o 
  15   9  -3     1046.30     1073.00      9.54 o 
  16   9  -3       92.84       85.19      3.61 o 
  17   9  -3      248.02      242.54      4.87 o 
  18   9  -3      159.33      157.72      4.45 o 
  19   9  -3       80.19       89.06      6.14 o 
  20   9  -3       85.66       91.04      6.53 o 
   1  10  -3     1165.74     1134.61     15.83 o 
   2  10  -3      560.70      564.86      8.44 o 
   3  10  -3      110.28       99.02      2.11 o 
   4  10  -3      949.76      927.89     10.25 o 
   5  10  -3      908.54      860.76     13.34 o 
   6  10  -3      484.38      475.47      5.90 o 
   7  10  -3      653.16      669.25     11.78 o 
   8  10  -3      901.65      928.94      6.47 o 
   9  10  -3       92.03       89.45      2.89 o 
  10  10  -3       91.09       94.48      2.23 o 
  11  10  -3      118.63      118.63      5.15 o 
  12  10  -3      183.59      193.00      3.49 o 
  13  10  -3      130.99      135.35      3.86 o 
  14  10  -3      800.86      827.09      9.70 o 
  15  10  -3       31.64       23.09      2.09 o 
  16  10  -3        3.06        2.98      1.75 o 
  17  10  -3        0.47       -1.75      1.75 o 
  18  10  -3       71.24       64.52      5.74 o 
  19  10  -3      159.87      166.45      6.93 o 
   0  11  -3     3608.04     3754.67     13.66 o 
   1  11  -3      543.28      546.01      5.21 o 
   2  11  -3      410.76      407.66     10.23 o 
   3  11  -3      979.65      908.54      9.54 o 
   4  11  -3      318.57      335.23      8.92 o 
   5  11  -3      795.86      784.27     12.01 o 
   6  11  -3      301.33      283.40      2.83 o 
   7  11  -3      594.94      592.72      6.94 o 
   8  11  -3      390.41      412.17      4.92 o 
   9  11  -3      433.12      456.17      6.53 o 
  10  11  -3      374.08      397.55      5.24 o 
  11  11  -3      128.29      122.60      2.99 o 
  12  11  -3       14.03       16.62      2.37 o 
  13  11  -3       59.54       59.37      4.16 o 
  14  11  -3      192.52      192.18      5.74 o 
  15  11  -3       55.98       58.98      4.35 o 
  18  11  -3      132.10      119.54      6.33 o 
   1  12  -3      149.90      132.11      3.85 o 
   2  12  -3      364.97      368.71      3.13 o 
   3  12  -3       78.12       72.09      4.21 o 
   4  12  -3      586.93      560.33     10.08 o 
   5  12  -3      212.86      207.62      2.68 o 
   6  12  -3       96.50       87.58      2.73 o 
   7  12  -3      203.88      202.02      3.60 o 
   8  12  -3       99.71      104.88      2.87 o 
   9  12  -3      234.63      240.00      7.52 o 
  10  12  -3      586.09      570.00      7.72 o 
  11  12  -3       10.99       12.86      2.37 o 
  12  12  -3      205.76      220.48      5.74 o 
  13  12  -3      141.58      148.64      5.54 o 
   0  13  -3     1074.57     1098.43      8.51 o 
   1  13  -3       13.62       11.84      1.10 o 
   2  13  -3     1010.63     1040.88     14.36 o 
   3  13  -3      126.79      118.08      2.34 o 
   4  13  -3      426.01      445.00      5.90 o 
   5  13  -3      141.20      132.61      2.94 o 
   6  13  -3       20.29       19.59      1.78 o 
   7  13  -3      206.96      201.28      4.95 o 
   8  13  -3      300.89      300.83      5.74 o 
   9  13  -3      379.31      397.42      6.73 o 
  10  13  -3       13.87       11.08      2.18 o 
   1  14  -3      229.25      217.91      3.36 o 
   2  14  -3      104.19      109.25      3.76 o 
   3  14  -3       18.06       14.65      1.98 o 
   4  14  -3       98.88       95.40      3.76 o 
   5  14  -3      739.12      790.48      8.31 o 
   6  14  -3       39.08       38.59      3.56 o 
   0   0  -2     8093.82     7201.58     15.44 o 
   2   0  -2     3552.28     3511.23     14.25 o 
   4   0  -2     7960.86     8107.70    125.18 o 
   6   0  -2     1768.27     1843.39      7.72 o 
   8   0  -2      408.81      453.23      4.75 o 
  10   0  -2      105.61      114.99      3.17 o 
  12   0  -2      821.29      800.57      7.72 o 
  14   0  -2     1502.77     1443.60     11.08 o 
  16   0  -2      404.94      395.32      4.59 o 
  18   0  -2      345.49      337.81      4.81 o 
  20   0  -2      295.67      313.10      7.52 o 
  22   0  -2      472.40      520.72      9.70 o 
   1   1  -2    12056.06    11349.19     22.50 o 
   2   1  -2     6158.20     6068.42     18.51 o 
   3   1  -2     2075.87     2087.85     11.70 o 
   4   1  -2      363.67      419.75      2.65 o 
   5   1  -2     1065.58     1162.91      8.20 o 
   6   1  -2      335.02      363.23      5.52 o 
   7   1  -2     2043.40     2206.10     24.01 o 
   8   1  -2     2319.65     2377.01     36.02 o 
   9   1  -2     3489.64     3676.61     33.15 o 
  10   1  -2      414.26      401.49      2.91 o 
  11   1  -2      640.60      619.65      3.60 o 
  12   1  -2      245.21      258.05      2.69 o 
  13   1  -2     2943.22     2897.72     29.71 o 
  14   1  -2     1033.00     1026.17      8.63 o 
  15   1  -2       85.85       90.57      2.28 o 
  16   1  -2        9.64        6.95      1.13 o 
  17   1  -2       49.84       49.69      2.23 o 
  18   1  -2       35.35       26.93      2.03 o 
  19   1  -2      146.28      145.26      3.85 o 
  20   1  -2      269.56      264.46      4.83 o 
  21   1  -2       48.19       53.74      3.50 o 
  22   1  -2      168.46      159.79      4.55 o 
  23   1  -2       93.19      100.96      4.85 o 
   0   2  -2    14344.70    13807.23     41.36 o 
   1   2  -2     4172.82     4105.17     47.91 o 
   2   2  -2     5251.78     4811.87    323.85 o 
   3   2  -2     3922.13     3992.55     32.80 o 
   4   2  -2      709.56      777.11      4.83 o 
   5   2  -2      289.24      343.86      3.67 o 
   6   2  -2     1424.70     1527.66     17.99 o 
   7   2  -2      111.24       96.44      1.28 o 
   8   2  -2     1577.43     1663.01      7.35 o 
   9   2  -2      772.02      860.36      9.99 o 
  10   2  -2      320.50      333.63      7.12 o 
  11   2  -2      648.16      713.87      4.81 o 
  12   2  -2      914.95      916.68      4.53 o 
  13   2  -2     1041.82     1060.64     11.24 o 
  14   2  -2       73.21       69.51      4.56 o 
  15   2  -2      527.88      521.28      6.06 o 
  16   2  -2       81.04       82.37      2.23 o 
  17   2  -2       11.34        9.79      1.28 o 
  18   2  -2      356.84      352.61      5.03 o 
  19   2  -2       16.17       14.12      1.96 o 
  20   2  -2      131.35      115.42      3.78 o 
  21   2  -2      314.57      339.60      5.67 o 
  22   2  -2      126.50      133.08      6.33 o 
  23   2  -2       19.07       16.82      2.38 o 
   1   3  -2     3540.03     3484.70     16.39 o 
   2   3  -2    17014.56    16922.71    188.02 o 
   3   3  -2     2043.25     2167.97     26.88 o 
   4   3  -2      707.35      799.89      3.06 o 
   5   3  -2     3569.83     3737.01     54.43 o 
   6   3  -2      939.42      931.58     12.77 o 
   7   3  -2     1014.60     1187.49      6.49 o 
   8   3  -2     1590.85     1578.77     13.39 o 
   9   3  -2      383.71      439.87      6.18 o 
  10   3  -2      948.15      964.63      4.19 o 
  11   3  -2     2418.59     2434.61      6.86 o 
  12   3  -2      648.52      657.97      5.44 o 
  13   3  -2      299.33      279.03      3.23 o 
  14   3  -2     1112.71     1087.70      5.44 o 
  15   3  -2      105.25       99.03      3.61 o 
  16   3  -2      108.92      104.18      2.39 o 
  17   3  -2      861.75      855.72     26.42 o 
  18   3  -2       38.24       36.06      6.93 o 
  19   3  -2       44.64       37.48      2.90 o 
  20   3  -2       15.41       12.42      2.03 o 
  21   3  -2       50.83       52.12      4.26 o 
  22   3  -2      118.64      114.82      6.93 o 
   0   4  -2     6891.91     5845.02   1443.50 o 
   1   4  -2     3933.99     3684.19    244.59 o 
   2   4  -2      947.40      944.67     10.51 o 
   3   4  -2     3669.99     3588.17     23.74 o 
   4   4  -2      548.93      582.58      8.24 o 
   5   4  -2      960.89     1015.90      6.40 o 
   6   4  -2       86.91      108.20      2.47 o 
   7   4  -2      614.75      670.96     10.09 o 
   8   4  -2     1976.21     2133.11      9.74 o 
   9   4  -2      910.11      909.82      5.55 o 
  10   4  -2      174.78      168.05      2.07 o 
  11   4  -2      189.41      186.78      2.33 o 
  12   4  -2     1145.10     1094.21      7.67 o 
  13   4  -2       59.02       49.49      2.10 o 
  14   4  -2      230.77      223.31      3.00 o 
  15   4  -2      409.39      413.95      3.75 o 
  16   4  -2      262.78      271.01      4.25 o 
  17   4  -2      256.40      256.87      4.45 o 
  18   4  -2       67.83       66.61      6.33 o 
  19   4  -2      272.19      286.88      9.60 o 
  20   4  -2       40.32       36.76      4.06 o 
  21   4  -2       11.62        9.36      2.03 o 
  22   4  -2        3.03       -0.32      1.94 o 
   1   5  -2     2110.65     2312.31     10.74 o 
   2   5  -2     1436.70     1472.96      9.43 o 
   3   5  -2      864.25      986.85      7.08 o 
   4   5  -2     3213.15     3225.08     16.38 o 
   5   5  -2      704.60      737.99     10.35 o 
   6   5  -2     1189.91     1216.53      7.30 o 
   7   5  -2      484.41      520.48      5.93 o 
   8   5  -2      470.61      474.20      4.95 o 
   9   5  -2      910.69     1031.76      6.33 o 
  10   5  -2     2975.73     2872.84     41.07 o 
  11   5  -2       18.07       13.69      1.13 o 
  12   5  -2      424.25      430.97      3.66 o 
  13   5  -2      426.52      405.69      6.59 o 
  14   5  -2      157.31      147.10      2.50 o 
  15   5  -2      154.37      155.79      5.03 o 
  16   5  -2      508.92      498.11     19.30 o 
  17   5  -2      468.31      462.99      5.59 o 
  18   5  -2       57.82       64.42      4.35 o 
  19   5  -2       98.76       96.27      3.77 o 
  20   5  -2      384.26      384.26     15.14 o 
  21   5  -2       88.35       94.06      7.92 o 
  22   5  -2       92.84      111.49      4.25 o 
   0   6  -2     1388.74     1525.74      6.14 o 
   1   6  -2      347.59      410.11      3.36 o 
   2   6  -2      195.53      190.64      1.58 o 
   3   6  -2     2094.35     2147.28     11.64 o 
   4   6  -2      990.52     1047.98      4.95 o 
   5   6  -2      301.39      294.11      5.37 o 
   6   6  -2      418.48      431.34      4.66 o 
   7   6  -2      590.22      642.60      5.23 o 
   8   6  -2     1148.26     1182.14     15.25 o 
   9   6  -2       39.78       27.96      1.44 o 
  10   6  -2      175.44      156.94      3.03 o 
  11   6  -2      275.39      263.65      6.63 o 
  12   6  -2       23.43       17.80      3.07 o 
  13   6  -2     1559.14     1562.25      8.37 o 
  14   6  -2      334.37      310.15      4.43 o 
  15   6  -2       22.84       16.85      3.27 o 
  16   6  -2       38.85       32.54      2.66 o 
  17   6  -2      306.67      308.97      8.21 o 
  18   6  -2      694.28      716.80     10.09 o 
  19   6  -2      228.03      244.00      4.83 o 
  20   6  -2        9.44       12.37      2.09 o 
  21   6  -2      282.01      296.04     10.29 o 
  22   6  -2       19.97       21.37      3.76 o 
   1   7  -2     2272.48     2443.66      6.23 o 
   2   7  -2     1565.18     1606.63     13.73 o 
   3   7  -2      757.96      836.17      7.47 o 
   4   7  -2      279.68      283.96      5.66 o 
   5   7  -2     2981.48     3091.31     23.57 o 
   6   7  -2      186.59      204.58      2.08 o 
   7   7  -2      150.07      162.99      2.11 o 
   8   7  -2     1439.38     1511.57     15.82 o 
   9   7  -2     1106.41     1065.26     16.48 o 
  10   7  -2      355.21      345.94      3.26 o 
  11   7  -2     2723.93     2656.76     26.99 o 
  12   7  -2     1215.02     1257.38      6.67 o 
  13   7  -2       69.35       73.23      2.25 o 
  14   7  -2      571.20      638.29      5.41 o 
  15   7  -2       94.69       86.94      2.62 o 
  16   7  -2       21.77       22.76      1.56 o 
  17   7  -2      698.40      708.49      9.93 o 
  18   7  -2      208.45      205.84      3.58 o 
  19   7  -2      110.44      111.08      3.12 o 
  20   7  -2      260.29      272.41      5.57 o 
  21   7  -2       81.20       77.44      4.19 o 
   0   8  -2      614.80      633.53      5.15 o 
   1   8  -2     1331.16     1376.33      5.74 o 
   2   8  -2      378.77      371.16      3.81 o 
   3   8  -2     1134.46     1179.15     15.76 o 
   4   8  -2      506.63      497.30      3.44 o 
   5   8  -2     1298.00     1291.77     16.43 o 
   6   8  -2      216.69      238.20      2.32 o 
   7   8  -2      967.15      937.88     12.49 o 
   8   8  -2      325.28      316.58      4.74 o 
   9   8  -2     1308.63     1263.89     11.63 o 
  10   8  -2       77.86       73.14      2.13 o 
  11   8  -2      521.49      491.91      3.95 o 
  12   8  -2       15.12       12.25      1.22 o 
  13   8  -2      113.17      109.52      2.61 o 
  14   8  -2      254.79      247.56      5.08 o 
  15   8  -2      221.52      228.69      6.51 o 
  16   8  -2       83.76       78.30      2.77 o 
  17   8  -2       56.81       47.74      2.66 o 
  18   8  -2      108.57      103.82      2.97 o 
  19   8  -2       44.39       37.52      3.01 o 
  20   8  -2      125.45      131.81      4.61 o 
  21   8  -2      397.28      390.48      9.90 o 
   1   9  -2      282.87      273.62      2.66 o 
   2   9  -2      650.13      651.73     10.50 o 
   3   9  -2      188.78      183.30      2.14 o 
   4   9  -2      484.26      502.42      9.40 o 
   5   9  -2      358.97      338.76      8.15 o 
   6   9  -2       88.54       87.28      3.68 o 
   7   9  -2     4517.36     4522.39     64.75 o 
   8   9  -2      694.15      682.55      6.50 o 
   9   9  -2      725.44      731.28      4.41 o 
  10   9  -2      579.77      570.68      6.26 o 
  11   9  -2      125.37      123.53      2.47 o 
  12   9  -2      127.12      131.50      2.60 o 
  13   9  -2     1397.24     1461.18     23.41 o 
  14   9  -2       24.81       22.01      4.16 o 
  15   9  -2      526.00      512.67      9.02 o 
  16   9  -2       65.01       60.21      2.73 o 
  17   9  -2       59.30       50.56      2.73 o 
  18   9  -2        2.39        1.10      1.44 o 
  19   9  -2      445.24      480.86     14.35 o 
  20   9  -2      346.19      351.07      6.11 o 
   0  10  -2     1759.67     1686.64      9.30 o 
   1  10  -2      772.66      810.79     10.19 o 
   2  10  -2      460.51      476.43      8.21 o 
   3  10  -2      419.11      400.23      3.82 o 
   4  10  -2       79.71       68.11      1.64 o 
   5  10  -2      222.35      210.48      5.95 o 
   6  10  -2     2412.98     2357.50     22.33 o 
   7  10  -2      287.57      278.43      2.89 o 
   8  10  -2      115.01      105.27      2.51 o 
   9  10  -2      392.48      394.10      5.61 o 
  10  10  -2      108.06      104.47      4.66 o 
  11  10  -2      211.13      206.69      3.28 o 
  12  10  -2      171.08      171.03      2.95 o 
  13  10  -2       79.32       70.77      2.48 o 
  14  10  -2       63.49       55.60      2.31 o 
  15  10  -2       75.59       80.36      2.77 o 
  16  10  -2      646.13      677.35      8.66 o 
  17  10  -2       50.14       49.20      2.73 o 
  18  10  -2       85.48       96.98      4.03 o 
  19  10  -2      117.95      115.45      4.27 o 
  20  10  -2      386.36      421.02     15.73 o 
   1  11  -2      125.72      124.88      3.46 o 
   2  11  -2      576.54      539.83      4.27 o 
   3  11  -2      267.40      263.36      6.59 o 
   4  11  -2      927.82      924.47     18.47 o 
   5  11  -2      303.10      309.32      4.90 o 
   6  11  -2      590.57      591.30     11.93 o 
   7  11  -2      304.66      292.50      3.08 o 
   8  11  -2     1700.41     1712.24     19.05 o 
   9  11  -2      530.19      528.31      9.86 o 
  10  11  -2      118.65      118.39      3.68 o 
  11  11  -2       70.09       65.46      2.73 o 
  12  11  -2      138.77      127.74      5.54 o 
  13  11  -2       27.26       18.48      1.82 o 
  14  11  -2      564.58      591.56      6.71 o 
  15  11  -2      181.13      176.80      3.46 o 
  16  11  -2      160.87      165.32      4.45 o 
  17  11  -2       91.55       95.56      3.97 o 
  18  11  -2       20.29       16.70      2.37 o 
  19  11  -2       38.99       34.57      4.85 o 
   0  12  -2      254.54      239.68      4.55 o 
   1  12  -2      198.34      174.47      3.01 o 
   2  12  -2     2296.53     2272.23     31.96 o 
   3  12  -2      578.18      578.90     20.67 o 
   4  12  -2      580.83      593.52      5.54 o 
   5  12  -2     1049.22     1075.02     17.48 o 
   6  12  -2       41.90       27.96      1.56 o 
   7  12  -2      401.60      395.39      3.72 o 
   8  12  -2      314.50      319.78      6.94 o 
   9  12  -2       38.62       42.76      2.13 o 
  10  12  -2      746.57      782.37      6.29 o 
  11  12  -2      258.04      280.25      5.64 o 
  12  12  -2      624.57      641.37     12.57 o 
  13  12  -2       25.69       21.29      1.94 o 
  14  12  -2       75.61       68.60      7.32 o 
  15  12  -2       43.94       37.60      4.35 o 
  16  12  -2       60.59       61.95      4.75 o 
  17  12  -2       79.26       81.44      3.77 o 
  18  12  -2      175.74      176.95      8.91 o 
   1  13  -2      309.26      315.38      3.78 o 
   2  13  -2      407.22      412.49     14.73 o 
   3  13  -2      687.34      715.35     14.68 o 
   4  13  -2      738.67      762.45     16.08 o 
   5  13  -2       78.50       62.22      2.27 o 
   6  13  -2      361.20      369.39     10.24 o 
   7  13  -2      145.95      140.34      5.69 o 
   8  13  -2       38.20       34.31      2.31 o 
   9  13  -2        1.71        2.37      3.07 o 
  10  13  -2      316.15      322.48      4.55 o 
  11  13  -2      618.35      657.61      9.10 o 
  12  13  -2      375.25      395.17     13.56 o 
  13  13  -2       42.58       40.37      4.35 o 
  14  13  -2       11.80        9.90      2.77 o 
  15  13  -2       72.86       77.98      5.15 o 
  16  13  -2      221.44      236.11      7.12 o 
   0  14  -2      603.25      588.60      7.52 o 
   1  14  -2      725.54      748.77      5.81 o 
   2  14  -2      301.82      285.19      4.71 o 
   3  14  -2     1292.90     1341.70     21.65 o 
   4  14  -2        0.75       -1.39      1.39 o 
   5  14  -2      107.88      106.52      4.75 o 
   6  14  -2       59.32       64.58      2.79 o 
   7  14  -2      368.94      396.64      9.30 o 
   8  14  -2       21.46       18.93      1.68 o 
   9  14  -2       49.62       50.02      6.43 o 
  10  14  -2       14.31       12.08      1.68 o 
  11  14  -2       53.44       57.59      4.35 o 
  12  14  -2      162.79      166.45      5.94 o 
  13  14  -2       61.72       53.83      4.75 o 
   1  15  -2      332.20      340.63      4.45 o 
   2  15  -2      328.43      342.81      4.41 o 
   3  15  -2       19.62       16.35      1.88 o 
   4  15  -2      342.10      368.06      5.74 o 
   5  15  -2      276.87      290.67      4.27 o 
   6  15  -2      360.59      401.71      5.64 o 
   7  15  -2        8.69        7.12      2.18 o 
   8  15  -2       50.79       52.84      4.35 o 
   9  15  -2      185.83      192.37      5.54 o 
  10  15  -2      226.22      257.88      6.53 o 
   0  16  -2      162.53      168.43      4.95 o 
   1  16  -2      177.72      179.57      3.71 o 
   2  16  -2      365.11      390.09      6.93 o 
   3  16  -2      227.60      226.22      5.54 o 
   4  16  -2      102.63      104.90      4.35 o 
   5  16  -2       97.27       95.79      4.75 o 
   4   0  -1    13838.71    13702.29     54.23 o 
   6   0  -1      369.51      380.20      3.76 o 
   8   0  -1     1592.00     1404.81      7.92 o 
  10   0  -1      104.32      112.81      3.17 o 
  12   0  -1      912.99     1008.98      8.71 o 
  14   0  -1     4175.16     4189.29     19.00 o 
  16   0  -1      109.00      111.23      4.35 o 
  18   0  -1       62.46       68.41      3.66 o 
  20   0  -1      354.89      365.55      7.92 o 
  22   0  -1       74.17       83.32      5.54 o 
   1   1  -1     6625.32     4410.76     16.23 o 
   2   1  -1     1123.29      856.19      3.56 o 
   3   1  -1     5007.26     4827.47    100.49 o 
   4   1  -1     2338.20     2397.40      8.70 o 
   5   1  -1     6335.69     6435.21     30.98 o 
   6   1  -1     1856.71     1844.17      5.97 o 
   7   1  -1     1257.95     1291.43      5.11 o 
   8   1  -1      143.58      139.47      2.67 o 
   9   1  -1      492.82      499.59      3.71 o 
  10   1  -1      203.54      226.44      5.24 o 
  11   1  -1        9.36        9.17      1.12 o 
  12   1  -1     1139.47     1144.22     15.57 o 
  13   1  -1      116.37      131.09      2.25 o 
  14   1  -1      661.66      652.98      5.49 o 
  15   1  -1     1798.25     1805.39     12.78 o 
  16   1  -1      237.95      240.75      4.13 o 
  17   1  -1      579.91      588.49      5.72 o 
  18   1  -1       75.36       77.82      2.54 o 
  19   1  -1       10.63        7.66      1.82 o 
  20   1  -1       80.72       79.34      3.35 o 
  21   1  -1      329.57      339.74      5.60 o 
  22   1  -1      114.35      122.80      4.20 o 
  23   1  -1       93.12       89.71      3.97 o 
   1   2  -1     7527.69     4554.70    666.98 o 
   2   2  -1     8888.27     7890.78    281.69 o 
   3   2  -1    13161.12    13098.68     72.95 o 
   4   2  -1     4207.63     4362.06     38.59 o 
   5   2  -1     2082.43     2024.04      8.01 o 
   6   2  -1     2616.88     2885.13     10.47 o 
   7   2  -1     2499.86     2426.45      5.53 o 
   8   2  -1      494.91      588.88      7.02 o 
   9   2  -1      146.16      189.46      2.02 o 
  10   2  -1      676.82      662.47      3.56 o 
  11   2  -1      860.63      923.58     11.26 o 
  12   2  -1      667.02      707.71      5.42 o 
  13   2  -1     2016.36     1957.23     12.73 o 
  14   2  -1      465.08      462.25      3.91 o 
  15   2  -1      573.53      564.30      4.37 o 
  16   2  -1      526.63      533.07      7.59 o 
  17   2  -1      120.86      121.03      2.84 o 
  18   2  -1       37.40       32.34      2.27 o 
  19   2  -1      130.58      119.70      3.63 o 
  20   2  -1       10.96        8.61      1.82 o 
  21   2  -1       95.12       86.41      3.71 o 
  22   2  -1      117.38      119.94      4.20 o 
  23   2  -1       82.29       78.82      3.99 o 
   0   3  -1     8760.54     8363.12     89.53 o 
   1   3  -1    13229.19    12996.26     20.21 o 
   2   3  -1     3447.65     3418.30     21.85 o 
   3   3  -1    17243.81    16690.95    129.69 o 
   4   3  -1     5320.47     5315.38     32.67 o 
   5   3  -1      993.98     1050.53      6.80 o 
   6   3  -1      349.33      300.38      3.65 o 
   7   3  -1      214.18      210.16      3.96 o 
   8   3  -1     2537.60     2800.72     13.11 o 
   9   3  -1     1010.66     1052.66     14.19 o 
  10   3  -1      374.72      395.61      4.19 o 
  11   3  -1      616.90      626.22      3.75 o 
  12   3  -1       15.64        8.44      0.90 o 
  13   3  -1      289.26      292.13      3.36 o 
  14   3  -1      711.85      718.73      4.62 o 
  15   3  -1      284.04      283.22      3.34 o 
  16   3  -1      100.29      100.96      2.51 o 
  17   3  -1      827.88      848.02     11.65 o 
  18   3  -1      411.27      424.89     10.97 o 
  19   3  -1      219.90      230.96      9.50 o 
  20   3  -1       76.92       83.22      5.44 o 
  21   3  -1      254.65      252.76      5.44 o 
  22   3  -1      164.66      168.11      4.69 o 
  23   3  -1      247.78      260.67      5.59 o 
   1   4  -1      828.58      770.39      2.35 o 
   2   4  -1      631.18      624.18      2.17 o 
   3   4  -1     1524.51     1580.38      5.10 o 
   4   4  -1      256.65      228.74      3.09 o 
   5   4  -1     8550.48     8467.04     70.99 o 
   6   4  -1     2790.25     3018.64     18.31 o 
   7   4  -1     2508.17     2829.43     16.10 o 
   8   4  -1        3.33        0.44      0.52 o 
   9   4  -1     1201.99     1244.92     11.05 o 
  10   4  -1      522.81      524.83      5.77 o 
  11   4  -1      712.87      653.89      7.24 o 
  12   4  -1       15.21       10.68      0.96 o 
  13   4  -1      102.85      104.95      2.20 o 
  14   4  -1      475.92      444.99      5.49 o 
  15   4  -1     1012.19     1005.43      9.14 o 
  16   4  -1      245.77      244.71      3.28 o 
  17   4  -1     2242.62     2297.83     29.66 o 
  19   4  -1       55.11       51.14      3.96 o 
  20   4  -1       36.07       28.52      3.07 o 
  21   4  -1       36.41       34.53      5.94 o 
  22   4  -1       83.74       85.17      3.85 o 
  23   4  -1       32.50       40.08      5.84 o 
   0   5  -1     1098.73     1106.97      4.01 o 
   1   5  -1     3122.33     3258.70      5.27 o 
   2   5  -1      617.73      594.58      3.51 o 
   3   5  -1      394.10      442.74     14.04 o 
   4   5  -1     2572.58     2554.17     19.30 o 
   5   5  -1     3487.83     3797.32     15.37 o 
   6   5  -1     1147.70     1213.62      6.43 o 
   7   5  -1      506.73      586.82      5.97 o 
   8   5  -1     4707.93     5029.26     26.13 o 
   9   5  -1     1810.38     1967.47     14.27 o 
  10   5  -1      565.08      580.65      6.68 o 
  11   5  -1      314.03      322.70      2.91 o 
  12   5  -1     1252.92     1236.77      6.16 o 
  13   5  -1       93.79       82.38      2.09 o 
  14   5  -1      381.54      383.33      3.56 o 
  15   5  -1       76.92       75.42      2.30 o 
  16   5  -1      229.75      232.39      3.33 o 
  17   5  -1        6.85        9.09      1.43 o 
  18   5  -1     1053.48     1060.75     13.95 o 
  19   5  -1        7.35        5.74      1.80 o 
  20   5  -1       70.40       64.90      4.45 o 
  21   5  -1       10.66        9.35      2.37 o 
  22   5  -1      124.39      129.49      4.55 o 
   1   6  -1       92.92       99.36      1.54 o 
   2   6  -1      215.14      217.22      2.10 o 
   3   6  -1      875.28      910.85     10.32 o 
   4   6  -1     2788.08     2761.66     33.99 o 
   5   6  -1      563.98      508.90      4.50 o 
   6   6  -1      256.21      252.35      4.20 o 
   7   6  -1      702.94      695.60      3.40 o 
   8   6  -1      770.93      811.41      3.56 o 
   9   6  -1      889.89      899.85      5.80 o 
  10   6  -1     1426.27     1443.18      9.23 o 
  11   6  -1      354.53      339.63      3.10 o 
  12   6  -1      463.14      444.48      6.35 o 
  13   6  -1      248.15      266.14      3.14 o 
  14   6  -1      151.75      152.11      2.91 o 
  15   6  -1      126.79      124.43      2.50 o 
  16   6  -1      358.72      348.26      3.84 o 
  17   6  -1      537.23      544.25      9.90 o 
  18   6  -1      212.98      206.67      5.84 o 
  19   6  -1      133.44      145.18      4.20 o 
  20   6  -1      201.18      203.56      7.52 o 
  21   6  -1       68.09       67.13      7.92 o 
  22   6  -1      121.84      123.47      4.19 o 
   0   7  -1     1416.26     1400.65      7.32 o 
   1   7  -1      288.87      306.55      2.59 o 
   2   7  -1      267.32      277.10      2.52 o 
   3   7  -1     1288.67     1234.74     19.39 o 
   4   7  -1      309.15      335.26      3.59 o 
   5   7  -1       51.24       49.73      2.16 o 
   6   7  -1     2703.00     2837.87     18.41 o 
   7   7  -1      228.34      240.84      2.07 o 
   8   7  -1      417.77      478.08      3.78 o 
   9   7  -1      405.18      376.92      2.76 o 
  10   7  -1      361.74      374.36      3.75 o 
  11   7  -1      110.05      117.01      4.58 o 
  12   7  -1      653.44      666.53      7.76 o 
  13   7  -1      225.12      207.72      3.20 o 
  14   7  -1       48.86       48.18      1.75 o 
  15   7  -1       48.58       47.47      1.85 o 
  16   7  -1      425.00      418.62      5.45 o 
  17   7  -1       28.24       27.24      2.41 o 
  18   7  -1      170.52      167.60      4.33 o 
  19   7  -1      153.58      161.45      4.41 o 
  20   7  -1      295.58      289.02      5.85 o 
  21   7  -1        1.08       -1.63      1.63 o 
  22   7  -1      422.01      444.05     13.56 o 
   1   8  -1      238.89      284.13      2.80 o 
   2   8  -1     2216.02     2423.00     16.43 o 
   3   8  -1      506.92      525.89      8.40 o 
   4   8  -1      334.48      373.73      6.42 o 
   5   8  -1       93.01       88.34      1.64 o 
   6   8  -1     1425.36     1419.85     16.93 o 
   7   8  -1      488.10      449.78      5.06 o 
   8   8  -1     1170.79     1164.91      7.83 o 
   9   8  -1      393.87      401.99      2.96 o 
  10   8  -1     1247.56     1211.34     16.68 o 
  11   8  -1       34.35       29.44      1.83 o 
  12   8  -1      463.81      443.22      4.59 o 
  13   8  -1      205.81      203.85      3.05 o 
  14   8  -1      432.49      433.41      6.29 o 
  15   8  -1      399.72      392.00      7.40 o 
  16   8  -1      169.46      169.83      3.24 o 
  17   8  -1      186.93      167.23      3.27 o 
  18   8  -1       15.97       13.61      1.60 o 
  19   8  -1      389.71      404.48      6.13 o 
  20   8  -1       63.39       67.84      3.21 o 
  21   8  -1       74.59       71.58      3.27 o 
   0   9  -1       63.56       86.29      2.57 o 
   1   9  -1      583.53      553.30      3.92 o 
   2   9  -1      404.63      446.23      3.57 o 
   3   9  -1       41.94       35.62      3.27 o 
   4   9  -1      117.86      118.67      4.68 o 
   5   9  -1     2636.38     2703.69     48.39 o 
   6   9  -1      212.62      184.34      2.36 o 
   7   9  -1      821.81      824.53     10.03 o 
   8   9  -1      217.79      241.24      4.58 o 
   9   9  -1      436.11      401.35      5.23 o 
  10   9  -1       10.91        4.99      0.98 o 
  11   9  -1      188.15      190.71      2.45 o 
  12   9  -1       12.76        9.65      1.29 o 
  13   9  -1       26.30       23.65      1.75 o 
  14   9  -1       52.34       49.12      2.29 o 
  15   9  -1      168.88      165.17      5.11 o 
  16   9  -1       94.17       85.68      2.72 o 
  17   9  -1       71.87       71.06      4.24 o 
  18   9  -1       35.22       26.95      1.86 o 
  19   9  -1        6.45        4.35      1.60 o 
  20   9  -1        2.40        3.54      1.71 o 
  21   9  -1      451.90      476.61      6.82 o 
   1  10  -1       54.86       53.00      1.82 o 
   2  10  -1      357.60      369.53      3.50 o 
   3  10  -1      215.33      231.19      2.94 o 
   4  10  -1      180.82      199.14      3.12 o 
   5  10  -1      118.68      108.51      2.18 o 
   6  10  -1      589.96      567.90      9.91 o 
   7  10  -1      372.35      389.33      9.65 o 
   8  10  -1     2566.24     2518.81     31.01 o 
   9  10  -1      240.26      236.62      5.76 o 
  10  10  -1      289.26      288.50      2.89 o 
  11  10  -1        0.62        1.49      0.93 o 
  12  10  -1      443.51      426.24      7.68 o 
  13  10  -1      100.02       98.77      2.66 o 
  14  10  -1      263.83      272.63      5.25 o 
  15  10  -1        4.87        3.06      1.33 o 
  16  10  -1      141.31      139.42      3.08 o 
  17  10  -1       57.51       58.24      2.70 o 
  18  10  -1       82.38       85.71      3.01 o 
  19  10  -1       66.04       72.36      3.11 o 
  20  10  -1       76.06       96.06      3.53 o 
   0  11  -1      333.11      365.55      5.15 o 
   1  11  -1      116.64      103.12      2.38 o 
   2  11  -1       29.48       29.83      1.75 o 
   3  11  -1      385.68      365.94      3.96 o 
   4  11  -1       70.05       69.04      3.31 o 
   5  11  -1     1458.78     1452.02     30.34 o 
   6  11  -1     2232.38     2205.02     41.34 o 
   7  11  -1       61.44       61.95      2.13 o 
   8  11  -1       77.30       72.19      4.84 o 
   9  11  -1      229.27      237.79      3.08 o 
  10  11  -1      188.21      183.12      4.84 o 
  11  11  -1      114.62      110.91      2.27 o 
  12  11  -1      422.78      435.98      6.20 o 
  13  11  -1       81.91       78.61      2.66 o 
  14  11  -1       51.75       46.21      3.57 o 
  15  11  -1      278.50      287.36      4.06 o 
  16  11  -1       76.30       77.62      2.82 o 
  17  11  -1       96.04      105.06      3.04 o 
  18  11  -1       66.09       80.53      3.00 o 
  19  11  -1      107.73      106.54      4.14 o 
   1  12  -1      596.31      626.78      8.41 o 
   2  12  -1      166.47      165.95      3.08 o 
   3  12  -1      434.00      448.28      4.48 o 
   4  12  -1      705.01      678.57     13.22 o 
   5  12  -1       84.07       88.75      2.25 o 
   6  12  -1      370.76      365.90      7.22 o 
   7  12  -1     1283.42     1255.70     15.56 o 
   8  12  -1        0.92       -1.03      1.03 o 
   9  12  -1      397.54      406.59      9.35 o 
  10  12  -1      918.63      932.35     16.15 o 
  11  12  -1      346.05      353.19      6.53 o 
  12  12  -1       89.61       90.62      3.35 o 
  13  12  -1      186.95      185.80      5.54 o 
  14  12  -1       34.05       34.75      3.84 o 
  15  12  -1       33.71       34.45      3.12 o 
  16  12  -1      386.43      402.43      8.51 o 
  17  12  -1        1.13        1.76      1.67 o 
  18  12  -1       30.02       27.03      2.59 o 
   0  13  -1       86.18       75.41      3.56 o 
   1  13  -1       39.03       28.83      2.18 o 
   2  13  -1      527.69      531.45      5.15 o 
   3  13  -1     2379.69     2405.70     35.53 o 
   4  13  -1       57.03       50.34      2.05 o 
   5  13  -1      170.53      154.21      4.11 o 
   6  13  -1      400.67      386.17      5.12 o 
   7  13  -1      146.89      146.46      4.20 o 
   8  13  -1      151.51      144.12      2.88 o 
   9  13  -1      340.97      344.77      4.69 o 
  10  13  -1      173.64      180.35      3.85 o 
  11  13  -1      242.07      253.51     10.98 o 
  12  13  -1      303.48      319.29      9.40 o 
  13  13  -1      186.56      191.18      6.14 o 
  14  13  -1        4.68        2.18      1.68 o 
  15  13  -1      107.58      110.12      3.85 o 
  16  13  -1        7.62        1.78      2.77 o 
  17  13  -1      198.10      222.43      5.24 o 
   1  14  -1      716.47      722.21      5.88 o 
   2  14  -1        1.09        0.11      1.58 o 
   3  14  -1      855.69      902.94      6.58 o 
   4  14  -1      256.87      249.28      3.80 o 
   5  14  -1      235.83      236.08      6.21 o 
   6  14  -1       66.75       63.27      2.35 o 
   7  14  -1      436.02      446.71     17.61 o 
   8  14  -1      108.80      106.66      3.29 o 
   9  14  -1      186.62      178.44      3.78 o 
  10  14  -1       34.48       33.09      2.47 o 
  11  14  -1     1463.04     1591.99     40.87 o 
  12  14  -1       20.87       16.29      2.03 o 
  13  14  -1       45.99       40.08      7.82 o 
  14  14  -1       36.22       28.40      2.97 o 
  15  14  -1      222.06      244.43      7.32 o 
  16  14  -1        3.30       -0.20      2.97 o 
   0  15  -1      208.81      211.37      5.54 o 
   1  15  -1       96.30       88.48      3.08 o 
   2  15  -1      675.42      689.24     15.54 o 
   3  15  -1      569.18      600.42     11.08 o 
   4  15  -1      424.87      445.61      5.18 o 
   5  15  -1       21.01       22.09      1.89 o 
   6  15  -1       88.46       83.97      3.07 o 
   7  15  -1       53.13       52.16      2.94 o 
   8  15  -1      322.23      328.88      6.33 o 
   9  15  -1       74.85       80.52      3.29 o 
  10  15  -1      287.52      293.24      6.33 o 
  11  15  -1       85.89       96.99      3.86 o 
  12  15  -1      562.02      581.87      9.50 o 
  13  15  -1       64.51       45.92      4.75 o 
  14  15  -1       32.37       30.48      3.56 o 
  15  15  -1      188.26      206.43      7.12 o 
   1  16  -1      155.26      162.03      3.78 o 
   2  16  -1      458.73      483.12      5.46 o 
   3  16  -1      191.76      215.45      4.06 o 
   4  16  -1       58.00       60.25      3.01 o 
   5  16  -1      140.80      151.69      3.78 o 
   6  16  -1      238.31      253.32      4.65 o 
   7  16  -1      391.33      411.70      5.64 o 
   8  16  -1       26.51       22.21      2.67 o 
   9  16  -1       91.61       97.15      3.57 o 
  10  16  -1      421.74      447.29      8.31 o 
  11  16  -1      191.86      210.38      6.53 o 
  12  16  -1      101.90       89.85      5.34 o 
  13  16  -1      209.32      227.80      6.93 o 
   0  17  -1      665.39      707.35      9.50 o 
   1  17  -1      175.77      182.29      4.75 o 
   2  17  -1       14.16       11.28      1.82 o 
   3  17  -1      284.90      299.75      4.76 o 
   4  17  -1      183.86      198.91      4.20 o 
   5  17  -1      132.29      129.20      3.85 o 
   6  17  -1      481.80      516.96      8.51 o 
   7  17  -1       30.72       37.41      4.35 o 
   8  17  -1        5.08        9.50      2.57 o 
   9  17  -1        8.33        9.70      2.77 o 
   4   0   0      781.88      820.78      4.35 o 
   6   0   0     6389.73     6411.99     60.17 o 
   8   0   0      543.70      564.26      5.34 o 
  10   0   0      381.06      369.11      4.95 o 
  12   0   0     1096.39     1046.38      8.91 o 
  14   0   0     3611.86     3629.39     17.81 o 
  16   0   0       37.33       28.10      3.36 o 
  18   0   0      141.96      117.76      4.95 o 
  20   0   0     1184.40     1152.86     12.86 o 
  22   0   0      653.94      662.82     10.89 o 
   3   1   0     1267.29     1178.52     58.33 o 
   4   1   0    22344.26    21513.49     59.18 o 
   5   1   0     3694.96     3778.59     10.02 o 
   6   1   0      914.09      923.30      3.54 o 
   7   1   0      325.28      274.44      2.59 o 
   8   1   0      196.54      145.60      2.17 o 
   9   1   0      400.47      372.02      3.66 o 
  10   1   0     1819.75     2040.14      7.84 o 
  11   1   0        8.29        7.12      1.39 o 
  12   1   0       41.47       38.11      2.09 o 
  13   1   0     2187.64     2165.31      9.38 o 
  14   1   0     3144.07     3175.32     12.96 o 
  15   1   0       35.43       58.35      2.73 o 
  16   1   0      751.29      764.33      6.16 o 
  17   1   0      407.96      413.41      6.20 o 
  18   1   0        4.98       -1.36      2.87 o 
  19   1   0        0.06       -0.49      1.88 o 
  20   1   0      314.80      325.76     10.89 o 
  21   1   0        7.92        8.55      2.03 o 
  22   1   0       55.21       55.34      3.64 o 
  23   1   0       17.57       13.17      2.24 o 
   1   2   0     2418.27     1050.78    794.24 o 
   2   2   0    14977.63    11913.82   1001.85 o 
   3   2   0       51.18       57.20      1.00 o 
   4   2   0     2489.03     2525.63     18.19 o 
   5   2   0     1063.78      979.66      2.42 o 
   6   2   0     7963.92     8417.51     18.03 o 
   7   2   0     3535.22     3538.33     23.88 o 
   8   2   0     4378.44     4748.59     30.60 o 
   9   2   0     7603.87     7912.42     23.88 o 
  10   2   0      446.18      440.98      6.15 o 
  11   2   0      425.68      396.46      4.80 o 
  12   2   0     2228.47     2295.04     15.82 o 
  13   2   0       82.09       83.16      2.13 o 
  14   2   0      989.73      961.91      5.43 o 
  15   2   0     2676.94     2685.96     19.74 o 
  16   2   0       37.30       57.26      2.87 o 
  17   2   0      260.73      266.25      3.62 o 
  18   2   0     1411.47     1433.50     11.78 o 
  19   2   0       12.38       15.34      1.89 o 
  20   2   0       20.78       25.82      2.31 o 
  21   2   0      475.36      501.89      9.10 o 
  22   2   0      245.81      277.47      5.39 o 
  23   2   0       28.15       26.92      2.52 o 
   1   3   0      441.09      429.36     17.02 o 
   2   3   0      991.40     1073.48      4.87 o 
   3   3   0     5972.90     6043.07     38.00 o 
   4   3   0     7581.25     7802.46     18.84 o 
   5   3   0     6893.20     6821.06     26.57 o 
   6   3   0        2.46        0.09      0.36 o 
   7   3   0      990.05      987.75     12.61 o 
   8   3   0      988.38     1282.23      4.53 o 
   9   3   0     2145.60     2388.65     11.99 o 
  10   3   0      484.37      478.88      6.60 o 
  11   3   0     2523.32     2521.58     14.31 o 
  12   3   0       55.40       46.88      2.10 o 
  13   3   0      436.81      443.27      3.65 o 
  14   3   0      845.34      810.71      4.94 o 
  15   3   0        0.58       -1.11      2.54 o 
  16   3   0     1108.32     1113.85     11.48 o 
  17   3   0      420.28      448.40     12.05 o 
  18   3   0      232.17      220.55      4.55 o 
  19   3   0       49.88       50.35      3.01 o 
  20   3   0      175.39      176.20      4.41 o 
  21   3   0        1.23        1.09      1.96 o 
  22   3   0      391.76      415.56      6.29 o 
  23   3   0      144.94      141.90      6.43 o 
   0   4   0      966.74      913.09      3.36 o 
   1   4   0      171.85      194.38      1.06 o 
   2   4   0      222.49      173.78      1.14 o 
   3   4   0     8829.18     8708.21     42.02 o 
   4   4   0      255.14      287.71      1.81 o 
   5   4   0      665.93      637.25      4.30 o 
   6   4   0      391.36      525.29      5.83 o 
   7   4   0     3339.23     3598.64     14.30 o 
   8   4   0      710.28      760.53     11.02 o 
   9   4   0     2884.74     3034.89     14.52 o 
  10   4   0      452.34      550.39      3.53 o 
  11   4   0      309.46      309.42      7.26 o 
  12   4   0      138.21      123.77      2.27 o 
  13   4   0      250.61      255.23      6.19 o 
  14   4   0        4.50        4.93      1.35 o 
  15   4   0       37.65       46.04      2.35 o 
  16   4   0       98.05       98.41      2.65 o 
  17   4   0     1305.86     1292.43      8.59 o 
  18   4   0      316.10      324.63      5.04 o 
  19   4   0     1534.92     1526.43     10.29 o 
  20   4   0      191.10      200.37      4.62 o 
  21   4   0        4.71        2.45      1.75 o 
  22   4   0        0.45       -1.19      1.96 o 
  23   4   0       35.90       42.00      6.23 o 
   1   5   0     1504.21     1481.73      4.78 o 
   2   5   0      135.80      174.05      3.86 o 
   3   5   0      719.86      735.43      4.26 o 
   4   5   0       58.45       99.81      1.54 o 
   5   5   0      743.63      782.37      6.00 o 
   6   5   0       43.32       21.79      1.65 o 
   7   5   0      879.88     1033.84      4.72 o 
   8   5   0      928.22      945.69      6.22 o 
   9   5   0      165.23      169.73      2.17 o 
  10   5   0      170.12      138.08      3.53 o 
  11   5   0      949.06      998.78      7.95 o 
  12   5   0     3090.25     3228.41     12.45 o 
  13   5   0       64.65       74.82      2.05 o 
  14   5   0       51.28       48.99      2.01 o 
  15   5   0      186.53      178.73      2.92 o 
  16   5   0      693.96      690.02      5.16 o 
  17   5   0      119.48      122.08      2.85 o 
  18   5   0      771.34      759.69     14.84 o 
  19   5   0      261.03      285.07      5.17 o 
  20   5   0       44.11       34.72      2.87 o 
  21   5   0        4.62        2.99      1.89 o 
  22   5   0      273.41      283.51      5.67 o 
   0   6   0      685.32      731.28      8.31 o 
   1   6   0     1333.01     1289.55      7.37 o 
   2   6   0     3587.38     3565.18     16.31 o 
   3   6   0        1.25        2.92      0.49 o 
   4   6   0      195.52      249.14      2.75 o 
   5   6   0     4935.87     5206.52     47.25 o 
   6   6   0     2033.08     2126.40     10.02 o 
   7   6   0     1240.81     1305.87     11.00 o 
   8   6   0       66.87       77.50      1.24 o 
   9   6   0       11.42       11.34      0.71 o 
  10   6   0      348.21      357.96      2.66 o 
  11   6   0      146.56      155.19      2.06 o 
  12   6   0      256.07      217.04      2.87 o 
  13   6   0       11.07        9.62      1.09 o 
  14   6   0      308.40      285.41      3.33 o 
  15   6   0        0.97       -1.05      1.05 o 
  16   6   0      198.11      222.25      3.38 o 
  17   6   0      159.10      159.17      3.08 o 
  18   6   0      445.31      461.00      6.09 o 
  19   6   0      452.42      457.26      6.16 o 
  20   6   0       59.39       55.93      4.85 o 
  21   6   0       52.09       40.43      3.15 o 
  22   6   0        9.31        3.07      3.46 o 
   1   7   0      145.32      164.03      3.07 o 
   2   7   0      692.02      638.97      7.92 o 
   3   7   0      498.76      548.92      3.64 o 
   4   7   0     1078.11     1150.91      7.80 o 
   5   7   0      244.54      185.58      3.25 o 
   6   7   0      451.67      414.65      3.34 o 
   7   7   0      287.70      305.48      4.66 o 
   8   7   0      535.57      476.09      3.03 o 
   9   7   0      220.00      205.23      2.60 o 
  10   7   0      167.59      148.55      2.00 o 
  11   7   0      235.14      178.52      2.24 o 
  12   7   0      166.63      150.44      2.31 o 
  13   7   0      520.79      563.87      5.88 o 
  14   7   0        0.29       -0.86      0.86 o 
  15   7   0       87.52       81.15      2.09 o 
  16   7   0       80.83       86.86      2.63 o 
  17   7   0        5.52        1.25      1.51 o 
  18   7   0        4.36        6.18      1.44 o 
  19   7   0      106.32      105.07      3.20 o 
  20   7   0      406.51      421.66      5.03 o 
  21   7   0        4.55        0.86      1.59 o 
  22   7   0       39.55       37.25      3.09 o 
   0   8   0     3941.20     4007.60     14.05 o 
   1   8   0        5.46       -0.30      0.70 o 
   2   8   0     3449.25     3512.86     38.59 o 
   3   8   0        0.42        0.00      0.99 o 
   4   8   0      174.28      172.99      2.99 o 
   5   8   0      802.45      801.66      6.04 o 
   6   8   0      397.53      359.80      5.97 o 
   7   8   0      143.40      157.82      1.85 o 
   8   8   0      163.65      142.11      1.98 o 
   9   8   0      465.22      470.43      7.03 o 
  10   8   0        0.44       -0.93      0.93 o 
  11   8   0     1320.54     1347.61     17.68 o 
  12   8   0        5.71       15.40      1.25 o 
  13   8   0       14.74       17.86      1.41 o 
  14   8   0      301.43      276.99      8.09 o 
  15   8   0      325.93      340.89      3.35 o 
  16   8   0      193.26      186.88      2.83 o 
  17   8   0        0.38       -1.33      1.33 o 
  18   8   0       24.76       19.60      1.75 o 
  19   8   0        2.61        2.35      1.48 o 
  20   8   0      261.54      279.93      6.51 o 
  21   8   0      414.51      476.86     14.30 o 
   1   9   0        0.53       -0.20      0.70 o 
   2   9   0      391.05      422.14      4.26 o 
   3   9   0     1055.23     1146.74     22.46 o 
   4   9   0      389.53      400.38      9.98 o 
   5   9   0        4.80        4.45      0.76 o 
   6   9   0      220.36      199.38      3.99 o 
   7   9   0     1519.26     1470.98     14.14 o 
   8   9   0        4.51        6.62      0.86 o 
   9   9   0     3001.01     2910.63     28.77 o 
  10   9   0        0.02        1.67      1.65 o 
  11   9   0      568.34      515.13     10.04 o 
  12   9   0      150.85      135.30      2.74 o 
  13   9   0      151.95      164.44      2.89 o 
  14   9   0       51.78       41.08      2.23 o 
  15   9   0        2.24       -0.40      1.26 o 
  16   9   0       11.00        4.64      1.33 o 
  17   9   0        2.97        2.58      1.35 o 
  18   9   0      178.49      173.62      3.50 o 
  19   9   0      180.01      178.97      3.69 o 
  20   9   0        0.27        0.56      1.64 o 
  21   9   0       50.31       43.45      4.60 o 
   0  10   0     1130.85     1020.26      8.11 o 
   1  10   0     1058.02     1209.66      6.30 o 
   2  10   0      502.11      519.10      6.23 o 
   3  10   0      119.81      138.39      2.59 o 
   4  10   0      471.98      486.49     12.37 o 
   5  10   0      260.11      271.78     10.02 o 
   6  10   0     2481.00     2395.90     24.99 o 
   7  10   0       37.26       35.79      1.71 o 
   8  10   0      189.33      182.05      3.49 o 
   9  10   0       26.26       35.22      2.03 o 
  10  10   0      163.14      173.97      2.47 o 
  11  10   0       39.21       36.61      2.17 o 
  12  10   0       57.82       52.81      2.40 o 
  13  10   0      111.23      105.64      3.91 o 
  14  10   0        0.47       -1.25      1.25 o 
  15  10   0      292.64      280.96      5.10 o 
  16  10   0       63.29       64.99      2.59 o 
  17  10   0       19.55       15.89      1.67 o 
  18  10   0        3.64        1.78      1.52 o 
  19  10   0        8.16        8.17      1.67 o 
  20  10   0      583.93      593.42     19.14 o 
   1  11   0      150.01      171.17      2.87 o 
   2  11   0       81.60       73.93      2.10 o 
   3  11   0       18.23       10.91      1.58 o 
   4  11   0        5.17        1.58      1.98 o 
   5  11   0        5.38        3.81      1.46 o 
   6  11   0     1152.28     1092.78     14.99 o 
   7  11   0     2215.60     2138.92     14.42 o 
   8  11   0      714.37      650.90     12.65 o 
   9  11   0      638.72      636.31      5.88 o 
  10  11   0       47.66       48.39      1.88 o 
  11  11   0     1476.71     1455.25     10.83 o 
  12  11   0       64.38       67.23      2.50 o 
  13  11   0      199.81      198.37      3.34 o 
  14  11   0      207.81      223.78      3.90 o 
  15  11   0      306.62      329.21      9.78 o 
  16  11   0        8.83        6.93      1.55 o 
  17  11   0        4.24        6.95      1.50 o 
  18  11   0       18.20       11.38      1.75 o 
  19  11   0       68.55       70.51      3.18 o 
   0  12   0       17.09       13.46      1.78 o 
   1  12   0       55.70       44.31      3.46 o 
   2  12   0      397.51      384.55      4.20 o 
   3  12   0      167.55      162.80      4.35 o 
   4  12   0      203.94      194.17      3.56 o 
   5  12   0      363.00      322.95      8.41 o 
   6  12   0        9.40        4.16      1.10 o 
   7  12   0        5.53        4.32      1.06 o 
   8  12   0       99.90      108.02      2.54 o 
   9  12   0      428.28      459.38     15.11 o 
  10  12   0       39.18       26.66      3.28 o 
  11  12   0       88.92       89.94      2.66 o 
  12  12   0      213.99      228.09      3.58 o 
  13  12   0        2.32       -0.76      1.44 o 
  14  12   0       26.40       16.37      2.25 o 
  15  12   0      257.11      263.54      4.02 o 
  16  12   0       48.66       54.88      2.74 o 
  17  12   0       14.48       13.39      1.69 o 
  18  12   0      409.13      467.90      7.74 o 
  19  12   0        1.63       -0.04      1.78 o 
   1  13   0      148.22      137.28      3.01 o 
   2  13   0       52.08       51.84      2.77 o 
   3  13   0      161.57      170.04      3.46 o 
   4  13   0      126.30      106.85      2.87 o 
   5  13   0      827.69      854.50      7.54 o 
   6  13   0      497.70      492.27     10.67 o 
   7  13   0      125.15      126.23      5.63 o 
   8  13   0      314.78      301.96      7.76 o 
   9  13   0       31.92       28.60      4.41 o 
  10  13   0      451.03      478.58      5.94 o 
  11  13   0      159.69      163.30      3.83 o 
  12  13   0      178.15      196.72      8.61 o 
  13  13   0       46.74       39.77      3.76 o 
  14  13   0      156.97      151.50      5.34 o 
  15  13   0       42.09       36.61      2.80 o 
  16  13   0      150.66      169.53      4.73 o 
  17  13   0      117.25      136.26      5.57 o 
  18  13   0      125.92      124.89      3.62 o 
   0  14   0        0.01       -1.78      1.78 o 
   1  14   0       35.91       31.84      2.87 o 
   2  14   0       13.48        8.42      1.54 o 
   3  14   0     1498.59     1557.24      8.82 o 
   4  14   0        0.40       -0.79      1.06 o 
   5  14   0       32.62       30.58      2.02 o 
   6  14   0      123.17      111.93      3.71 o 
   7  14   0      185.18      170.74      3.00 o 
   8  14   0       22.11       12.84      1.41 o 
   9  14   0     1133.84     1143.82     40.57 o 
  10  14   0      305.40      316.37      9.70 o 
  11  14   0        8.40        7.11      2.37 o 
  12  14   0       73.14       80.48      7.03 o 
  13  14   0      110.92      108.42      3.71 o 
  14  14   0       57.56       60.02      3.15 o 
  15  14   0       55.18       58.59      3.57 o 
  16  14   0        0.89       -1.75      1.89 o 
  17  14   0      231.62      243.38      9.10 o 
   1  15   0      632.31      636.70      6.02 o 
   2  15   0      219.05      229.33      4.05 o 
   3  15   0      106.04       98.15      3.21 o 
   4  15   0      368.26      360.74      7.20 o 
   5  15   0       26.25       17.03      2.57 o 
   6  15   0      109.57       95.42      3.36 o 
   7  15   0      167.84      169.91      4.06 o 
   8  15   0        2.98        0.54      1.60 o 
   9  15   0        0.15        1.68      1.68 o 
  10  15   0      666.89      703.48     20.29 o 
  11  15   0      158.61      179.45      4.27 o 
  12  15   0      114.17      116.64      6.23 o 
  13  15   0      182.00      191.17      7.03 o 
  14  15   0       38.32       38.87      3.08 o 
  15  15   0       34.88       28.51      2.59 o 
   0  16   0      644.12      628.98      9.10 o 
   1  16   0      328.85      333.86      5.04 o 
   2  16   0      801.05      843.24      7.28 o 
   3  16   0      207.73      223.99      4.41 o 
   4  16   0      950.35     1024.41      7.91 o 
   5  16   0       26.32       18.11      1.96 o 
   6  16   0      234.74      252.84      9.99 o 
   7  16   0        6.79        5.44      1.82 o 
   8  16   0        0.09       -1.52      1.52 o 
   9  16   0       56.66       47.94      3.22 o 
  10  16   0        6.96        9.99      1.96 o 
  11  16   0      212.35      202.41      8.31 o 
  12  16   0      277.03      285.90      6.33 o 
  13  16   0      155.94      154.40      4.48 o 
  14  16   0      231.71      239.68      7.52 o 
   1  17   0       53.39       49.54      3.08 o 
   2  17   0      157.85      165.88      4.06 o 
   3  17   0       13.63        8.90      1.82 o 
   4  17   0       44.50       43.38      3.17 o 
   5  17   0        3.86        0.76      1.60 o 
   6  17   0      123.56      128.75      3.92 o 
   7  17   0        3.99        4.41      1.89 o 
   8  17   0      508.66      554.70     11.58 o 
   9  17   0       66.53       78.99      3.71 o 
  10  17   0      180.43      185.03      5.74 o 
  11  17   0      576.03      631.73     17.32 o 
  12  17   0      218.14      257.88      7.52 o 
   0  18   0      453.02      470.25      8.51 o 
   1  18   0        3.03        0.30      1.82 o 
   2  18   0      143.02      144.11      4.13 o 
   3  18   0      430.96      462.11      6.02 o 
   4  18   0       50.81       42.80      4.35 o 
   5  18   0        5.58        2.34      1.75 o 
   6  18   0      563.08      613.97     18.21 o 
   7  18   0       17.43       18.05      2.24 o 
   8  18   0      110.31      118.16      6.14 o 
   9  18   0      128.88      140.72      6.33 o 
  10  18   0       13.12        5.74      2.97 o 
   1  19   0      345.92      399.55      6.73 o 
   2  19   0       11.39       11.57      2.10 o 
   3  19   0      132.04      133.79      5.94 o 
   4  19   0        8.37        0.40      2.57 o 
   5  19   0        0.84       -2.18      2.18 o 
   6  19   0       15.02       12.67      3.17 o 
   2   0   1     3239.39     2385.68     12.47 o 
   4   0   1    13892.82    13859.42    121.42 o 
   6   0   1      388.82      393.51      2.73 o 
   8   0   1     1606.32     1434.69      8.31 o 
  10   0   1      105.12      110.64      3.17 o 
  12   0   1      892.71      986.22      8.71 o 
  14   0   1     4193.80     4091.72     19.00 o 
  16   0   1      108.27      111.23      4.35 o 
  18   0   1       64.53       59.97      4.16 o 
  20   0   1      360.14      367.53      7.92 o 
  22   0   1       69.70       69.47      5.34 o 
   1   1   1     6596.55     4250.25     13.26 o 
   2   1   1     1127.85      958.21     56.47 o 
   3   1   1     5016.39     4999.47     30.77 o 
   4   1   1     2326.55     2394.95      7.05 o 
   5   1   1     6260.12     6301.75     33.45 o 
   6   1   1     1826.89     1818.92      6.70 o 
   7   1   1     1227.98     1285.60      5.71 o 
   8   1   1      139.31      135.58      2.10 o 
   9   1   1      495.98      510.14      3.92 o 
  10   1   1      196.59      218.29      3.27 o 
  11   1   1        9.96        9.72      1.12 o 
  12   1   1     1147.99     1183.74      6.86 o 
  13   1   1      115.79      126.72      3.01 o 
  14   1   1      659.24      656.29      7.62 o 
  15   1   1     1801.10     1785.78     11.78 o 
  16   1   1      241.63      239.77      4.26 o 
  17   1   1      587.35      585.35      5.71 o 
  18   1   1       72.82       66.32      3.13 o 
  19   1   1       12.43        6.25      1.75 o 
  20   1   1       83.17       81.21      3.49 o 
  21   1   1      334.12      341.35      5.59 o 
  22   1   1      110.64      117.07      4.11 o 
  23   1   1       97.22       87.50      4.13 o 
   1   2   1     7559.37     6945.30    137.57 o 
   2   2   1     8909.51     8485.59    157.05 o 
   3   2   1    13204.52    13098.44     77.38 o 
   4   2   1     4205.89     4091.07    179.56 o 
   5   2   1     2107.17     2038.45     18.57 o 
   6   2   1     2581.08     2850.69      7.27 o 
   7   2   1     2457.90     2373.11     14.43 o 
   8   2   1      485.94      567.93      5.25 o 
   9   2   1      150.88      193.58      2.34 o 
  10   2   1      666.37      643.11      3.69 o 
  11   2   1      859.05      916.78      4.56 o 
  12   2   1      664.56      699.12      5.63 o 
  13   2   1     2018.47     1953.88      7.22 o 
  14   2   1      466.20      463.08      5.23 o 
  15   2   1      568.30      557.67      4.49 o 
  16   2   1      538.14      541.80      7.35 o 
  17   2   1      123.19      116.92      3.43 o 
  18   2   1       37.55       28.53      4.35 o 
  19   2   1      136.38      123.74      6.43 o 
  20   2   1       10.55       10.06      2.03 o 
  21   2   1       96.35       87.76      3.71 o 
  22   2   1      117.86      112.38      4.11 o 
  23   2   1       84.57       82.82      3.97 o 
   0   3   1     8772.89     8387.18     21.05 o 
   1   3   1    13230.94    12936.17     25.42 o 
   2   3   1     3510.99     3449.25     37.41 o 
   3   3   1    17258.01    16737.11     86.44 o 
   4   3   1     5386.70     5384.89     21.77 o 
   5   3   1      993.66     1056.83      3.19 o 
   6   3   1      349.48      297.34      2.09 o 
   7   3   1      213.24      209.78      2.25 o 
   8   3   1     2550.48     2798.79     11.74 o 
   9   3   1     1042.23     1093.05      5.42 o 
  10   3   1      372.33      386.78      3.11 o 
  11   3   1      624.44      624.09      8.43 o 
  12   3   1       15.75        9.64      0.99 o 
  13   3   1      277.74      271.64      3.80 o 
  14   3   1      709.18      694.22      4.79 o 
  15   3   1      283.81      274.86      3.69 o 
  16   3   1      105.33      105.45      2.66 o 
  17   3   1      823.88      839.40     10.98 o 
  18   3   1      415.39      419.30      5.67 o 
  19   3   1      221.16      226.94      4.61 o 
  20   3   1       71.48       74.04      5.05 o 
  21   3   1      250.25      245.42      5.18 o 
  22   3   1      162.70      163.98      4.61 o 
  23   3   1      244.93      254.26      7.82 o 
   1   4   1      837.70      778.94      3.13 o 
   2   4   1      634.91      628.03      1.80 o 
   3   4   1     1503.29     1557.79      5.47 o 
   4   4   1      261.48      233.60      1.68 o 
   5   4   1     8582.54     8489.66     51.14 o 
   6   4   1     2783.54     3002.30     14.05 o 
   7   4   1     2499.06     2787.70     16.08 o 
   8   4   1        3.12       -0.19      0.60 o 
   9   4   1     1183.36     1203.71      7.37 o 
  10   4   1      515.86      512.87      3.46 o 
  11   4   1      715.75      664.12      4.07 o 
  12   4   1       14.08        9.64      1.02 o 
  13   4   1      101.14       99.98      2.43 o 
  14   4   1      479.43      447.04      3.92 o 
  15   4   1     1001.15      994.17      6.40 o 
  16   4   1      249.95      241.58      3.46 o 
  17   4   1     2212.78     2236.10     11.62 o 
  18   4   1       13.19       13.26      2.77 o 
  19   4   1       55.23       57.71      3.15 o 
  20   4   1       34.24       26.32      2.24 o 
  21   4   1       36.91       34.23      2.85 o 
  22   4   1       85.88       90.09      4.06 o 
  23   4   1       31.59       32.88      3.27 o 
   0   5   1     1093.29     1092.04     10.98 o 
   1   5   1     3117.83     3256.89     13.31 o 
   2   5   1      654.84      630.23      3.44 o 
   3   5   1      385.14      417.72      1.76 o 
   4   5   1     2618.70     2599.86     16.63 o 
   5   5   1     3488.99     3790.21     21.74 o 
   6   5   1     1136.29     1205.10      6.96 o 
   7   5   1      510.22      589.70      4.42 o 
   8   5   1     4683.99     4920.47     42.05 o 
   9   5   1     1808.43     1976.03      6.35 o 
  10   5   1      557.58      575.02      3.77 o 
  11   5   1      313.51      326.11      4.74 o 
  12   5   1     1242.27     1221.96      6.24 o 
  13   5   1       91.70       81.63      2.17 o 
  14   5   1      381.05      382.45      4.17 o 
  15   5   1       79.39       76.51      2.32 o 
  16   5   1      231.84      229.84      4.44 o 
  17   5   1        6.88        7.80      1.98 o 
  18   5   1     1063.73     1072.86      8.61 o 
  19   5   1        8.02        8.33      4.95 o 
  20   5   1       68.82       64.24      3.56 o 
  21   5   1       10.78        3.36      2.10 o 
  22   5   1      124.09      126.93      4.75 o 
   1   6   1       92.21       96.85      1.13 o 
   2   6   1      206.01      207.94      1.74 o 
   3   6   1      871.38      904.23      4.62 o 
   4   6   1     2792.56     2754.36     14.58 o 
   5   6   1      578.39      523.69      3.30 o 
   6   6   1      251.65      247.13      3.91 o 
   7   6   1      692.01      680.07      8.21 o 
   8   6   1      760.14      794.13      4.07 o 
   9   6   1      892.92      885.74      4.91 o 
  10   6   1     1423.17     1425.58      7.20 o 
  11   6   1      333.96      315.99      2.74 o 
  12   6   1      467.69      444.25      7.83 o 
  13   6   1      242.31      262.23      4.01 o 
  14   6   1      157.72      150.97      6.77 o 
  15   6   1      127.22      120.82      2.63 o 
  16   6   1      366.27      354.18      6.41 o 
  17   6   1      545.74      539.32      6.16 o 
  18   6   1      216.89      213.06      4.75 o 
  19   6   1      133.12      139.74      4.05 o 
  20   6   1      205.76      204.98      4.90 o 
  21   6   1       69.19       64.11      3.85 o 
  22   6   1      121.19      125.67      6.04 o 
   0   7   1     1471.27     1441.31      5.58 o 
   1   7   1      290.64      302.78      1.93 o 
   2   7   1      273.52      280.89      1.93 o 
   3   7   1     1272.20     1221.04      4.45 o 
   4   7   1      311.52      333.22      2.59 o 
   5   7   1       51.63       47.08      2.01 o 
   6   7   1     2664.29     2793.77     14.54 o 
   7   7   1      228.84      238.86      4.03 o 
   8   7   1      418.52      472.82      2.92 o 
   9   7   1      405.84      376.73      3.00 o 
  10   7   1      365.88      367.63      4.58 o 
  11   7   1      111.49      115.74      2.67 o 
  12   7   1      640.05      645.00      7.08 o 
  13   7   1      223.81      203.24      2.59 o 
  14   7   1       47.81       47.38      1.81 o 
  15   7   1       46.34       42.30      1.85 o 
  16   7   1      429.11      414.11      4.45 o 
  17   7   1       24.53       19.68      1.71 o 
  18   7   1      169.63      162.88      4.57 o 
  19   7   1      153.81      152.74      3.39 o 
  20   7   1      296.25      294.86      7.97 o 
  21   7   1        1.02        0.17      1.67 o 
  22   7   1      424.42      445.21      8.00 o 
   1   8   1      222.95      266.00      2.94 o 
   2   8   1     2197.17     2383.91     34.54 o 
   3   8   1      501.48      515.40      3.99 o 
   4   8   1      328.31      370.24      3.66 o 
   5   8   1       96.17       89.28      1.48 o 
   6   8   1     1410.41     1408.48     11.14 o 
   7   8   1      511.49      469.25      7.60 o 
   8   8   1     1175.72     1161.82     13.08 o 
   9   8   1      402.14      404.89      2.98 o 
  10   8   1     1265.07     1224.71     13.48 o 
  11   8   1       35.86       29.30      2.54 o 
  12   8   1      467.19      444.88      3.45 o 
  13   8   1      215.78      215.76      4.14 o 
  14   8   1      441.73      439.65      3.69 o 
  15   8   1      401.64      386.84      3.61 o 
  16   8   1      175.75      166.60      3.81 o 
  17   8   1      185.79      164.27      4.85 o 
  18   8   1       15.07       13.11      1.67 o 
  19   8   1      390.76      403.04     12.39 o 
  20   8   1       66.26       68.28      2.89 o 
  21   8   1       74.84       65.74      3.31 o 
   0   9   1       67.11       88.67      3.17 o 
   1   9   1      581.78      547.87      4.35 o 
   2   9   1      405.54      443.92      6.43 o 
   3   9   1       42.65       30.97      1.68 o 
   4   9   1      117.43      123.11      2.51 o 
   5   9   1     2594.66     2611.18     29.37 o 
   6   9   1      212.51      183.06      2.12 o 
   7   9   1      808.82      801.15      5.48 o 
   8   9   1      216.26      242.70      4.26 o 
   9   9   1      444.36      410.54      6.10 o 
  10   9   1       11.30        4.56      1.00 o 
  11   9   1      182.13      186.04      2.51 o 
  12   9   1       13.58        9.44      0.98 o 
  13   9   1       26.21       23.47      1.52 o 
  14   9   1       53.16       45.33      2.32 o 
  15   9   1      164.56      158.67      3.20 o 
  16   9   1       92.47       83.87      2.81 o 
  17   9   1       70.67       65.70      2.74 o 
  18   9   1       34.35       27.51      1.90 o 
  19   9   1        7.23        6.78      1.64 o 
  20   9   1        2.04       -0.06      1.62 o 
  21   9   1      457.83      487.24     13.21 o 
   1  10   1       54.74       53.37      1.89 o 
   2  10   1      356.80      359.76      4.26 o 
   3  10   1      215.51      224.74      3.08 o 
   4  10   1      183.26      202.84      3.15 o 
   5  10   1      123.91      112.36      3.09 o 
   6  10   1      589.50      569.19     11.01 o 
   7  10   1      366.25      386.59      7.91 o 
   8  10   1     2558.17     2518.76     28.42 o 
   9  10   1      238.93      241.39      5.43 o 
  10  10   1      285.43      276.14      2.82 o 
  11  10   1        0.88        1.40      0.95 o 
  12  10   1      445.14      419.57      3.53 o 
  13  10   1      104.05      103.26      2.77 o 
  14  10   1      271.71      276.22      3.90 o 
  15  10   1        5.20        2.62      1.41 o 
  16  10   1      140.29      136.33      4.39 o 
  17  10   1       55.67       61.56      2.74 o 
  18  10   1       82.12       85.71      3.16 o 
  19  10   1       69.06       74.66      3.10 o 
  20  10   1       78.41       92.71      3.54 o 
   0  11   1      362.38      382.97      5.74 o 
   1  11   1      115.64      105.82      2.59 o 
   2  11   1       29.27       28.76      1.94 o 
   3  11   1      386.90      367.74      4.13 o 
   4  11   1       69.78       69.20      4.45 o 
   5  11   1     1457.30     1441.25     34.70 o 
   6  11   1     2264.62     2229.74     45.34 o 
   7  11   1       64.46       67.12      2.13 o 
   8  11   1       75.26       68.10      2.20 o 
   9  11   1      233.88      237.57      5.75 o 
  10  11   1      183.52      177.25      3.71 o 
  11  11   1      114.37      109.60      2.27 o 
  12  11   1      411.54      413.59      5.40 o 
  13  11   1       80.01       72.26      2.17 o 
  14  11   1       55.06       48.66      2.47 o 
  15  11   1      274.95      282.25      7.83 o 
  16  11   1       71.78       74.15      3.00 o 
  17  11   1       94.79      102.65      3.56 o 
  18  11   1       66.61       82.12      3.04 o 
  19  11   1      108.34      108.91      3.46 o 
   1  12   1      596.39      619.39      5.32 o 
   2  12   1      162.24      155.65      3.21 o 
   3  12   1      433.15      445.52      4.69 o 
   4  12   1      711.38      693.50      5.88 o 
   5  12   1       83.28       84.29      2.28 o 
   6  12   1      364.68      351.15      3.58 o 
   7  12   1     1305.21     1260.90     22.20 o 
   8  12   1        1.11       -0.63      1.10 o 
   9  12   1      392.88      392.27      7.56 o 
  10  12   1      943.26      953.06     10.43 o 
  11  12   1      345.11      338.72      6.92 o 
  12  12   1       87.24       87.05      2.34 o 
  13  12   1      178.29      178.68      3.42 o 
  14  12   1       34.95       30.66      2.66 o 
  15  12   1       32.70       29.46      2.42 o 
  16  12   1      381.36      391.87     11.66 o 
  17  12   1        1.09        1.88      1.64 o 
  18  12   1       28.86       25.38      2.13 o 
   0  13   1       82.28       67.29      3.96 o 
   1  13   1       39.24       28.62      2.00 o 
   2  13   1      529.08      542.56      6.33 o 
   3  13   1     2374.44     2386.88     10.71 o 
   4  13   1       62.18       54.71      2.73 o 
   5  13   1      170.77      148.62      3.54 o 
   6  13   1      401.96      377.99      3.84 o 
   7  13   1      144.18      144.40      4.51 o 
   8  13   1      151.88      137.98      3.35 o 
   9  13   1      349.73      350.84      6.42 o 
  10  13   1      175.89      181.59      3.38 o 
  11  13   1      239.63      250.38      5.84 o 
  12  13   1      301.06      310.28      5.00 o 
  13  13   1      182.45      183.22      3.53 o 
  14  13   1        4.48        0.66      1.85 o 
  15  13   1      112.20      110.74      6.23 o 
  16  13   1        7.74        4.82      1.64 o 
  17  13   1      196.24      221.98      4.30 o 
   1  14   1      726.56      723.50      6.73 o 
   2  14   1        1.09       -1.38      1.38 o 
   3  14   1      857.67      891.71      9.50 o 
   4  14   1      257.92      245.47      5.15 o 
   5  14   1      248.31      246.34      5.21 o 
   6  14   1       67.00       61.42      2.39 o 
   7  14   1      435.10      425.51      9.47 o 
   8  14   1      108.96       98.98      2.73 o 
   9  14   1      187.20      179.24      6.00 o 
  10  14   1       34.61       38.19      4.45 o 
  11  14   1     1462.44     1559.50     71.25 o 
  12  14   1       21.02       15.00      2.37 o 
  13  14   1       45.25       43.24      4.26 o 
  14  14   1       36.07       27.40      2.31 o 
  15  14   1      228.14      257.59      5.16 o 
  16  14   1        3.37        3.23      1.68 o 
   0  15   1      205.57      205.24      5.94 o 
   1  15   1       95.17       88.43      3.76 o 
   2  15   1      663.52      665.56      6.63 o 
   3  15   1      573.61      597.62      6.30 o 
   4  15   1      406.05      427.76      5.53 o 
   5  15   1       21.74       18.56      1.51 o 
   6  15   1       88.07       83.34      2.62 o 
   7  15   1       52.11       45.80      2.47 o 
   8  15   1      315.77      314.16      7.42 o 
   9  15   1       70.84       73.12      3.49 o 
  10  15   1      286.69      289.37     12.17 o 
  11  15   1       88.47       97.93      5.94 o 
  12  15   1      562.04      587.22     17.12 o 
  13  15   1       66.86       62.26      4.55 o 
  14  15   1       32.07       24.02      2.37 o 
  15  15   1      191.07      225.10      5.25 o 
   1  16   1      156.10      152.06      3.92 o 
   2  16   1      457.23      459.20      7.22 o 
   3  16   1      193.65      212.35     11.58 o 
   4  16   1       53.61       52.72      3.07 o 
   5  16   1      142.06      144.45      3.99 o 
   6  16   1      238.09      245.12      4.76 o 
   7  16   1      400.68      411.20      5.67 o 
   8  16   1       26.72       22.73      2.24 o 
   9  16   1       98.03      100.81      3.85 o 
  10  16   1      434.45      460.37      6.23 o 
  11  16   1      195.40      206.13      6.43 o 
  12  16   1      105.81       96.27      3.77 o 
  13  16   1      211.33      225.88      5.11 o 
  14  16   1       13.25        7.06      2.17 o 
   0  17   1      649.41      662.62      9.70 o 
   1  17   1      176.61      182.39      4.65 o 
   2  17   1       14.43       13.34      1.89 o 
   3  17   1      278.61      295.69      5.44 o 
   4  17   1      183.57      192.23      4.33 o 
   5  17   1      134.12      125.74      3.99 o 
   6  17   1      485.92      533.76      6.51 o 
   7  17   1       30.71       32.23      5.15 o 
   8  17   1        5.37        7.03      1.96 o 
   9  17   1        7.55        7.47      2.47 o 
  10  17   1       10.61        8.41      2.10 o 
  11  17   1       50.48       54.45      3.41 o 
  12  17   1      201.89      203.24      4.97 o 
   1  18   1      101.80      108.44      5.44 o 
   2  18   1      200.76      220.09      4.76 o 
   3  18   1       39.43       30.69      2.38 o 
   4  18   1       10.64        6.33      1.96 o 
   5  18   1       10.18        8.24      2.03 o 
   6  18   1       83.51       99.85      3.92 o 
   7  18   1       76.87       86.59      3.99 o 
   8  18   1      508.47      562.06     13.46 o 
   9  18   1      141.15      141.89      4.33 o 
  10  18   1       18.50       12.19      2.31 o 
   0  19   1       31.96       27.31      3.36 o 
   1  19   1      380.21      414.67      6.15 o 
   2  19   1       27.54       19.97      2.31 o 
   3  19   1        4.28       -0.58      1.80 o 
   4  19   1        5.17       -2.08      2.08 o 
   5  19   1      110.78      122.68      4.55 o 
   6  19   1      129.65      139.65      4.48 o 
   7  19   1       89.40       97.41      4.75 o 
   1  20   1      174.06      213.17      4.89 o 
   2  20   1       37.54       38.91      3.09 o 
   3  20   1       35.91       32.85      3.76 o 
   0   0   2     7842.93     7709.82     19.59 o 
   2   0   2     3530.99     3482.19     54.72 o 
   4   0   2     7991.90     8334.07     22.80 o 
   6   0   2     1679.04     1775.51      5.64 o 
   8   0   2      409.97      456.00      4.95 o 
  10   0   2      110.10      122.91      3.36 o 
  12   0   2      847.41      834.41      8.31 o 
  14   0   2     1488.13     1440.43     11.68 o 
  16   0   2      393.77      375.64      7.12 o 
  18   0   2      344.38      331.11      7.12 o 
  20   0   2      294.88      314.88      7.72 o 
  22   0   2      464.76      509.44      9.90 o 
   2   1   2     6170.20     5996.15     48.06 o 
   3   1   2     2068.66     2108.14     14.40 o 
   4   1   2      350.19      405.73      2.32 o 
   5   1   2     1070.43     1168.46      6.31 o 
   6   1   2      338.19      366.96      1.90 o 
   7   1   2     1989.53     2124.73      6.48 o 
   8   1   2     2289.37     2345.13      7.70 o 
   9   1   2     3482.18     3655.39     10.15 o 
  10   1   2      405.85      396.92      3.78 o 
  11   1   2      641.03      624.20      7.82 o 
  12   1   2      250.47      260.30      4.26 o 
  13   1   2     2975.06     2868.03     10.99 o 
  14   1   2     1016.20      986.26      6.93 o 
  15   1   2       81.13       79.72      5.34 o 
  16   1   2       11.01        9.26      1.78 o 
  17   1   2       50.91       46.83      2.87 o 
  18   1   2       36.02       22.73      2.03 o 
  19   1   2      146.85      148.30      4.13 o 
  20   1   2      262.57      253.13      6.93 o 
  21   1   2       49.04       53.66      4.55 o 
  22   1   2      169.55      160.17      4.61 o 
  23   1   2       92.99       96.45      9.01 o 
   0   2   2    14350.35    13804.46     43.74 o 
   1   2   2     4166.96     4156.47     31.57 o 
   2   2   2     5174.70     5090.37     38.32 o 
   3   2   2     3953.03     4024.16     26.48 o 
   4   2   2      736.29      817.69      3.11 o 
   5   2   2      271.16      318.97      5.90 o 
   6   2   2     1428.61     1517.87      8.17 o 
   7   2   2      107.31       91.45      1.44 o 
   8   2   2     1571.14     1676.69     10.58 o 
   9   2   2      749.86      742.71     77.59 o 
  10   2   2      313.01      322.08      5.66 o 
  11   2   2      652.43      713.19      4.18 o 
  12   2   2      897.66      894.28      6.60 o 
  13   2   2     1032.09     1052.05      5.52 o 
  14   2   2       74.21       73.51      2.59 o 
  15   2   2      525.71      513.35      4.30 o 
  16   2   2       81.47       83.78      2.47 o 
  17   2   2       11.18       10.19      1.68 o 
  18   2   2      362.53      356.16      5.25 o 
  19   2   2       16.60       10.66      1.82 o 
  20   2   2      131.32      122.31      4.06 o 
  21   2   2      302.85      319.23      5.46 o 
  22   2   2      130.36      130.29      5.54 o 
  23   2   2       19.41       16.42      2.45 o 
   1   3   2     3482.81     3360.46     17.22 o 
   2   3   2    17077.21    17402.43    182.05 o 
   3   3   2     2037.55     2102.05     47.68 o 
   4   3   2      720.08      764.07     36.09 o 
   5   3   2     3500.90     3691.64     21.23 o 
   6   3   2      943.65      936.80      3.31 o 
   7   3   2     1028.60     1193.91      4.25 o 
   8   3   2     1611.96     1543.64     27.25 o 
   9   3   2      380.68      430.63      4.75 o 
  10   3   2      931.07      945.90      8.71 o 
  11   3   2     2390.73     2387.92     12.16 o 
  12   3   2      645.34      659.97      7.21 o 
  13   3   2      297.94      285.06      3.79 o 
  14   3   2     1100.79     1079.87      5.86 o 
  15   3   2      101.30       96.76      2.50 o 
  16   3   2      104.02      100.72      2.55 o 
  17   3   2      870.01      853.35     11.48 o 
  18   3   2       38.01       41.86      2.99 o 
  19   3   2       43.09       41.36      3.22 o 
  20   3   2       14.62       10.50      2.10 o 
  21   3   2       50.78       50.58      3.50 o 
  22   3   2      118.85      112.30      4.06 o 
   0   4   2     6847.20     6916.92     19.10 o 
   1   4   2     3972.51     4111.57     16.29 o 
   2   4   2      934.51      927.93      3.61 o 
   3   4   2     3637.11     3498.50     20.18 o 
   4   4   2      558.41      593.24      3.60 o 
   5   4   2      973.90      948.68     63.09 o 
   6   4   2       92.36      108.95      3.19 o 
   7   4   2      619.64      661.83      3.72 o 
   8   4   2     1977.45     2083.27     16.85 o 
   9   4   2      927.79      918.05      4.41 o 
  10   4   2      173.67      162.65      2.24 o 
  11   4   2      185.37      181.41      2.51 o 
  12   4   2     1165.67     1110.63      8.89 o 
  13   4   2       64.72       55.88      4.12 o 
  14   4   2      227.54      223.43      3.08 o 
  15   4   2      403.83      407.63      6.47 o 
  16   4   2      264.76      263.09      6.43 o 
  17   4   2      254.70      259.52      4.69 o 
  18   4   2       73.94       72.24      3.22 o 
  19   4   2      260.87      271.94      9.90 o 
  20   4   2       40.45       39.82      3.21 o 
  21   4   2       11.32       10.00      2.10 o 
  22   4   2        3.18       -1.69      1.89 o 
   1   5   2     2105.11     2293.24      4.54 o 
   2   5   2     1430.99     1463.71      3.81 o 
   3   5   2      865.79      980.22      3.48 o 
   4   5   2     3230.71     3214.20     18.25 o 
   5   5   2      703.49      726.94      6.96 o 
   6   5   2     1207.05     1222.91      7.24 o 
   7   5   2      480.57      524.64      2.89 o 
   8   5   2      468.57      455.66      4.55 o 
   9   5   2      912.26     1008.24      8.98 o 
  10   5   2     2957.06     2837.80     41.69 o 
  11   5   2       18.86       16.28      3.14 o 
  12   5   2      418.27      421.74      3.72 o 
  13   5   2      427.13      402.29      3.80 o 
  14   5   2      155.54      145.47      3.45 o 
  15   5   2      155.06      150.71      2.84 o 
  16   5   2      521.13      506.22      5.81 o 
  17   5   2      461.41      460.18     12.86 o 
  18   5   2       61.46       65.14      3.50 o 
  19   5   2       99.10       97.41      3.78 o 
  20   5   2      385.51      383.30     16.23 o 
  21   5   2       88.53       96.28      4.55 o 
  22   5   2       91.81      108.09      4.34 o 
   0   6   2     1417.19     1545.95      8.21 o 
   1   6   2      366.82      425.85      2.05 o 
   2   6   2      187.67      178.43      1.33 o 
   3   6   2     2114.95     2145.68      7.93 o 
   4   6   2      979.83     1038.45      6.54 o 
   5   6   2      299.35      286.40      1.88 o 
   6   6   2      422.90      430.26      2.08 o 
   7   6   2      600.40      636.71      4.43 o 
   8   6   2     1133.04     1151.69      5.66 o 
   9   6   2       40.46       27.86      1.20 o 
  10   6   2      173.35      153.38      2.44 o 
  11   6   2      277.55      255.95      2.59 o 
  12   6   2       19.96       13.02      1.08 o 
  13   6   2     1574.16     1532.45      7.46 o 
  14   6   2      338.87      304.44      3.07 o 
  15   6   2       22.07       10.91      1.33 o 
  16   6   2       39.13       37.15      4.06 o 
  17   6   2      301.14      300.26      4.97 o 
  18   6   2      694.40      714.16     16.82 o 
  19   6   2      232.12      249.25      5.11 o 
  20   6   2        9.31       12.39      2.17 o 
  21   6   2      280.04      294.66      6.23 o 
  22   6   2       20.32       23.87      2.59 o 
   1   7   2     2298.77     2408.60      5.23 o 
   2   7   2     1559.61     1575.94      7.85 o 
   3   7   2      758.92      825.94      3.99 o 
   4   7   2      280.15      287.18      1.83 o 
   5   7   2     2985.67     3095.38     19.18 o 
   6   7   2      192.06      203.53      1.91 o 
   7   7   2      148.30      159.44      2.58 o 
   8   7   2     1449.59     1519.23      9.28 o 
   9   7   2     1099.84     1026.99     14.71 o 
  10   7   2      355.94      348.81      3.31 o 
  11   7   2     2744.04     2643.29     23.58 o 
  12   7   2     1203.96     1225.84      7.77 o 
  13   7   2       68.89       68.89      2.05 o 
  14   7   2      573.54      630.05      9.77 o 
  15   7   2       94.97       85.96      2.62 o 
  16   7   2       21.99       21.98      1.67 o 
  17   7   2      707.38      690.43     12.34 o 
  18   7   2      211.15      206.68      6.61 o 
  19   7   2      111.69      113.52      3.27 o 
  20   7   2      261.30      267.21      5.79 o 
  21   7   2       80.92       81.50      5.14 o 
   0   8   2      583.96      577.17      3.94 o 
   1   8   2     1343.67     1356.68      4.16 o 
   2   8   2      361.12      354.39      2.28 o 
   3   8   2     1140.51     1172.15      7.51 o 
   4   8   2      514.26      493.69      4.31 o 
   5   8   2     1305.99     1300.98     11.36 o 
   6   8   2      209.47      225.21      2.17 o 
   7   8   2      973.00      936.37      9.80 o 
   8   8   2      320.83      302.20      3.51 o 
   9   8   2     1313.91     1249.73     15.83 o 
  10   8   2       77.56       71.68      2.64 o 
  11   8   2      510.53      487.89      4.93 o 
  12   8   2       14.72       11.57      1.23 o 
  13   8   2      108.91      104.70      2.29 o 
  14   8   2      250.78      239.74      5.63 o 
  15   8   2      231.46      230.42      5.31 o 
  16   8   2       84.74       77.74      2.77 o 
  17   8   2       56.12       43.71      2.62 o 
  18   8   2      106.46       93.71      3.04 o 
  19   8   2       45.17       34.20      3.02 o 
  20   8   2      126.02      131.36      3.65 o 
  21   8   2      408.24      417.44      8.53 o 
   1   9   2      282.80      264.61      3.22 o 
   2   9   2      648.42      650.16      4.90 o 
   3   9   2      182.78      172.72      2.80 o 
   4   9   2      487.01      494.77      6.04 o 
   5   9   2      360.21      347.05      4.36 o 
   6   9   2       87.99       85.11      1.69 o 
   7   9   2     4545.69     4451.60     36.49 o 
   8   9   2      703.98      683.98      5.08 o 
   9   9   2      715.43      717.52      6.71 o 
  10   9   2      583.23      563.63      4.40 o 
  11   9   2      122.72      119.46      2.97 o 
  12   9   2      127.22      132.54      2.34 o 
  13   9   2     1404.98     1439.90     16.97 o 
  14   9   2       23.79       17.22      1.56 o 
  15   9   2      538.70      513.16      8.17 o 
  16   9   2       64.34       63.34      2.66 o 
  17   9   2       58.66       47.60      2.62 o 
  18   9   2        2.38        2.68      1.48 o 
  19   9   2      446.59      459.19      8.34 o 
  20   9   2      344.21      355.32      5.58 o 
   0  10   2     1741.97     1652.80     11.28 o 
   1  10   2      764.85      777.82     10.49 o 
   2  10   2      462.94      462.72      4.41 o 
   3  10   2      419.14      393.56      4.20 o 
   4  10   2       75.62       63.62      2.87 o 
   5  10   2      217.03      206.57      3.36 o 
   6  10   2     2450.16     2350.19     20.00 o 
   7  10   2      293.40      280.71      2.76 o 
   8  10   2      114.27      105.05      2.04 o 
   9  10   2      388.19      381.59      4.51 o 
  10  10   2      105.31      103.15      2.57 o 
  11  10   2      210.07      205.05      2.68 o 
  12  10   2      177.82      174.68      2.61 o 
  13  10   2       80.67       74.38      2.07 o 
  14  10   2       68.45       61.16      2.59 o 
  15  10   2       78.29       84.35      2.78 o 
  16  10   2      637.48      653.11      7.84 o 
  17  10   2       49.72       46.94      2.66 o 
  18  10   2       85.05       92.92      3.27 o 
  19  10   2      119.35      119.08      5.52 o 
  20  10   2      382.05      413.10      6.47 o 
   1  11   2      125.44      122.12      2.94 o 
   2  11   2      590.11      550.03      5.11 o 
   3  11   2      262.17      257.59      3.85 o 
   4  11   2      921.49      902.91      6.51 o 
   5  11   2      300.86      303.66      4.27 o 
   6  11   2      586.23      566.51     11.59 o 
   7  11   2      307.79      298.41      3.35 o 
   8  11   2     1718.11     1715.63     19.00 o 
   9  11   2      517.51      503.34      7.47 o 
  10  11   2      119.87      119.79      3.61 o 
  11  11   2       74.87       68.01      2.09 o 
  12  11   2      135.02      117.68      2.35 o 
  13  11   2       28.37       16.50      1.31 o 
  14  11   2      567.69      567.06     11.58 o 
  15  11   2      180.92      164.20      3.54 o 
  16  11   2      160.00      160.98      4.14 o 
  17  11   2       91.19       89.31      3.16 o 
  18  11   2       20.85       16.88      1.90 o 
  19  11   2       39.88       36.35      5.35 o 
   0  12   2      257.30      233.54      5.34 o 
   1  12   2      193.55      169.62      3.36 o 
   2  12   2     2288.55     2259.72     21.57 o 
   3  12   2      578.27      592.98     14.84 o 
   4  12   2      572.51      573.17      7.22 o 
   5  12   2     1054.41     1067.70     15.93 o 
   6  12   2       45.01       29.83      2.01 o 
   7  12   2      400.40      387.70     12.87 o 
   8  12   2      322.17      322.89      3.63 o 
   9  12   2       37.58       42.00      2.00 o 
  10  12   2      753.94      759.68     10.88 o 
  11  12   2      254.92      255.94      3.15 o 
  12  12   2      627.46      615.73      8.12 o 
  13  12   2       25.60       21.76      1.79 o 
  14  12   2       76.31       66.71      2.94 o 
  15  12   2       41.68       30.46      1.94 o 
  16  12   2       60.84       63.25      2.92 o 
  17  12   2       77.52       78.25      3.39 o 
  18  12   2      175.45      174.33      3.81 o 
   1  13   2      311.81      315.69      4.48 o 
   2  13   2      408.57      411.56     13.46 o 
   3  13   2      691.02      715.18      7.72 o 
   4  13   2      757.74      769.78      6.65 o 
   5  13   2       80.05       59.44      3.17 o 
   6  13   2      370.73      371.20      8.94 o 
   7  13   2      150.36      135.94      2.72 o 
   8  13   2       38.76       31.43      1.94 o 
   9  13   2        1.31        0.96      1.19 o 
  10  13   2      318.75      311.57      7.99 o 
  11  13   2      615.54      625.60      5.57 o 
  12  13   2      372.99      376.04      7.65 o 
  13  13   2       43.43       48.61      2.54 o 
  14  13   2       10.89        8.67      2.18 o 
  15  13   2       71.97       76.49      2.93 o 
  16  13   2      224.64      245.91      8.19 o 
  17  13   2      198.50      197.66      4.15 o 
   0  14   2      602.37      570.79      8.51 o 
   1  14   2      714.93      724.39      6.72 o 
   2  14   2      300.55      282.35      9.50 o 
   3  14   2     1307.65     1336.47     27.21 o 
   4  14   2        0.70       -1.54      1.54 o 
   5  14   2      108.02      104.24      3.76 o 
   6  14   2       59.31       59.31      2.31 o 
   7  14   2      367.48      371.77      9.36 o 
   8  14   2       21.24       14.21      2.15 o 
   9  14   2       51.40       48.01      2.39 o 
  10  14   2       14.23       11.82      1.51 o 
  11  14   2       54.45       59.02      3.96 o 
  12  14   2      162.36      170.82      4.55 o 
  13  14   2       59.73       54.16      3.27 o 
  14  14   2        9.48        4.93      1.62 o 
  15  14   2       39.96       46.26      2.97 o 
  16  14   2       91.67       95.03      3.38 o 
   1  15   2      341.51      342.24     10.69 o 
   2  15   2      325.14      323.20      4.89 o 
   3  15   2       19.65       13.94      1.98 o 
   4  15   2      345.00      355.35     11.78 o 
   5  15   2      283.77      290.85      9.50 o 
   6  15   2      371.64      391.96      4.36 o 
   7  15   2        8.91        4.50      1.36 o 
   8  15   2       53.21       48.42      2.49 o 
   9  15   2      187.24      191.92      4.41 o 
  10  15   2      233.77      257.51      5.04 o 
  11  15   2      392.54      420.51     18.01 o 
  12  15   2      279.33      302.35      8.41 o 
  13  15   2      105.09      108.56      5.94 o 
  14  15   2      162.16      163.60      6.04 o 
  15  15   2        0.93        0.59      1.89 o 
   0  16   2      159.80      166.05      5.94 o 
   1  16   2      181.21      178.36      8.02 o 
   2  16   2      359.03      357.64      9.90 o 
   3  16   2      224.51      228.53      4.62 o 
   4  16   2       94.86       89.15      3.36 o 
   5  16   2      102.10       98.57      2.87 o 
   6  16   2       57.19       56.64      4.26 o 
   7  16   2      146.21      143.96      3.92 o 
   8  16   2      124.41      122.75      4.13 o 
   9  16   2      171.17      181.19      8.91 o 
  10  16   2       73.12       63.39      3.57 o 
  11  16   2       42.29       47.03      4.06 o 
  12  16   2      263.14      283.46      5.46 o 
  13  16   2        1.58       -0.10      1.96 o 
   1  17   2       37.08       32.31      7.03 o 
   2  17   2      210.70      218.80      4.62 o 
   3  17   2      110.35      109.32      5.34 o 
   4  17   2      130.60      129.77      6.33 o 
   5  17   2      141.94      146.24      4.13 o 
   6  17   2        9.98        4.62      1.89 o 
   7  17   2      210.76      209.03      4.75 o 
   8  17   2      127.91      139.86      4.25 o 
   9  17   2       31.91       31.95      3.96 o 
  10  17   2        2.27        0.99      1.96 o 
  11  17   2      109.38      118.46      6.63 o 
  12  17   2       39.51       44.71      3.57 o 
   0  18   2      957.64     1001.85     12.47 o 
   1  18   2      207.64      216.28      4.97 o 
   2  18   2      137.33      136.75      4.45 o 
   3  18   2       19.10       12.10      2.57 o 
   4  18   2       85.77       88.94      3.57 o 
   5  18   2       77.12       75.87      4.26 o 
   6  18   2      268.20      290.78      5.46 o 
   7  18   2       80.57      100.32      4.13 o 
   8  18   2        9.65        6.43      2.10 o 
   9  18   2       60.78       60.96      3.85 o 
  10  18   2       23.26       24.54      3.56 o 
   1  19   2      142.56      161.58      4.47 o 
   2  19   2       29.61       27.44      2.77 o 
   3  19   2       47.71       43.65      3.35 o 
   4  19   2        3.78        1.48      1.96 o 
   5  19   2      150.32      166.31      4.55 o 
   6  19   2        9.22        7.62      2.24 o 
   7  19   2      317.24      357.71      7.03 o 
   2   0   3      276.83      247.00     12.96 o 
   4   0   3      634.96      727.34      3.46 o 
   6   0   3     2777.79     3064.85     13.95 o 
   8   0   3     3860.10     3951.76     57.59 o 
  10   0   3       75.48       75.41      3.17 o 
  12   0   3      750.05      715.27      7.72 o 
  14   0   3     4395.85     4447.77     20.39 o 
  16   0   3      152.35      147.45      5.34 o 
  18   0   3      162.68      155.36      5.74 o 
  20   0   3      512.69      524.08      9.30 o 
  22   0   3       65.68       62.34      5.34 o 
   0   1   3     1037.06      939.42      4.50 o 
   1   1   3      277.09      252.82      2.28 o 
   2   1   3      299.58      313.67      1.74 o 
   3   1   3        3.45        8.85      0.94 o 
   4   1   3      730.50      783.92      3.02 o 
   5   1   3     1466.42     1451.18      6.31 o 
   6   1   3      115.46      123.65      2.26 o 
   7   1   3      188.13      153.47      1.53 o 
   8   1   3       88.98      106.61      1.67 o 
   9   1   3       35.33       38.63      2.28 o 
  10   1   3     1093.07     1109.46     12.67 o 
  11   1   3     1346.99     1443.77      7.35 o 
  12   1   3       90.10       87.04      3.96 o 
  13   1   3      925.50      952.57     16.43 o 
  14   1   3       13.95        9.16      1.60 o 
  15   1   3      770.53      771.53      6.58 o 
  16   1   3      141.12      140.42      3.55 o 
  17   1   3      192.80      193.29      4.05 o 
  18   1   3       64.06       64.92      3.08 o 
  19   1   3       43.08       42.65      2.94 o 
  20   1   3        6.89        4.24      1.94 o 
  21   1   3       74.20       73.15      3.50 o 
  22   1   3      141.55      138.52      4.41 o 
   1   2   3     5930.32     6155.28     61.62 o 
   2   2   3     1526.25     1663.75      8.99 o 
   3   2   3      738.99      787.68      2.76 o 
   4   2   3      250.19      254.04      2.22 o 
   5   2   3     1996.70     2195.51     10.74 o 
   6   2   3     2836.57     3134.36     20.02 o 
   7   2   3      971.22      980.50      3.57 o 
   8   2   3      857.87      856.17      3.36 o 
   9   2   3     1668.49     1690.04     15.44 o 
  10   2   3      303.62      297.62      3.86 o 
  11   2   3      159.43      174.29      3.15 o 
  12   2   3      469.66      496.52      4.83 o 
  13   2   3     1721.45     1618.93     52.02 o 
  14   2   3       37.80       38.51      4.08 o 
  15   2   3      182.99      196.64      3.15 o 
  16   2   3      210.60      203.27      4.06 o 
  17   2   3      437.34      435.95      8.11 o 
  18   2   3      330.16      321.52      5.18 o 
  19   2   3      199.41      196.65      4.62 o 
  20   2   3       59.86       62.34      3.36 o 
  21   2   3        4.38        2.62      1.89 o 
  22   2   3       15.98       16.83      2.38 o 
   0   3   3     7191.84     7454.82    122.57 o 
   1   3   3      987.00     1029.48      9.10 o 
   2   3   3      196.36      168.64      1.68 o 
   3   3   3     1019.35      921.78      7.65 o 
   4   3   3     3352.66     3467.41     23.57 o 
   5   3   3      416.70      464.13      2.64 o 
   6   3   3     1952.69     2110.20     19.35 o 
   7   3   3      115.70      121.74      2.91 o 
   8   3   3      191.90      184.53      4.43 o 
   9   3   3      557.34      474.18     86.45 o 
  10   3   3       56.57       59.93      3.36 o 
  11   3   3      146.58       92.00     20.58 o 
  12   3   3     1100.89     1046.61     20.75 o 
  13   3   3      447.70      430.91      5.91 o 
  14   3   3      216.62      200.07      2.93 o 
  15   3   3       63.82       62.39      2.17 o 
  16   3   3      379.35      363.22      7.82 o 
  17   3   3       55.15       56.13      4.85 o 
  18   3   3      223.76      224.86      4.55 o 
  19   3   3      332.68      340.66      5.39 o 
  20   3   3      320.38      324.92      5.53 o 
  21   3   3       83.37       86.60      3.77 o 
  22   3   3       76.34       74.50      3.83 o 
   1   4   3     1929.16     1985.02      7.05 o 
   2   4   3     6784.42     7352.87     31.95 o 
   3   4   3      624.72      677.94      3.66 o 
   4   4   3     1189.50     1229.20      7.72 o 
   5   4   3     2184.08     2241.02     12.05 o 
   6   4   3       61.70       85.49      2.08 o 
   7   4   3       59.84       60.46      2.70 o 
   8   4   3      171.18      156.14      1.71 o 
   9   4   3      758.35      784.80      5.84 o 
  10   4   3      689.37      609.83     70.10 o 
  11   4   3     1878.62     1898.87      7.78 o 
  12   4   3      201.09      197.90      2.82 o 
  13   4   3      468.31      459.15      5.46 o 
  14   4   3       95.76       89.64      2.42 o 
  15   4   3       16.16       13.34      1.75 o 
  16   4   3      479.38      482.67      5.67 o 
  17   4   3      598.17      607.76      7.72 o 
  18   4   3       64.63       67.02      3.43 o 
  19   4   3      135.82      136.84      4.13 o 
  20   4   3       89.69       90.84      4.26 o 
  21   4   3       44.17       42.28      3.35 o 
  22   4   3       70.18       59.45      3.69 o 
   0   5   3     1440.22     1402.03      8.91 o 
   1   5   3      488.54      539.19      4.32 o 
   2   5   3     7264.01     7306.53     49.21 o 
   3   5   3     1350.49     1553.89      6.97 o 
   4   5   3     4958.60     4851.90    119.38 o 
   5   5   3     1356.96     1396.85     76.75 o 
   6   5   3     1185.89     1295.47     10.40 o 
   7   5   3      188.27      196.12      3.11 o 
   8   5   3      228.54      191.03     11.55 o 
   9   5   3      269.74      261.12      3.87 o 
  10   5   3      201.78      174.02      2.15 o 
  11   5   3      311.79      277.27      2.72 o 
  12   5   3      487.89      468.69      4.00 o 
  13   5   3      447.49      450.94      3.99 o 
  14   5   3      140.59      140.64      4.93 o 
  15   5   3       87.61       75.72      2.97 o 
  16   5   3       59.41       63.91      3.01 o 
  17   5   3       42.23       42.00      3.07 o 
  18   5   3      632.26      631.99      6.93 o 
  19   5   3      104.93      106.20      7.92 o 
  20   5   3       57.71       61.96      3.57 o 
  21   5   3       50.45       48.52      5.05 o 
  22   5   3       70.04       64.14      3.77 o 
   1   6   3     1871.65     2114.48      7.93 o 
   2   6   3      933.72      940.77      4.94 o 
   3   6   3     1085.92     1168.18      3.02 o 
   4   6   3     1448.07     1445.55     10.73 o 
   5   6   3      857.35      865.52      6.37 o 
   6   6   3      290.79      306.96     14.22 o 
   7   6   3      591.83      606.88      8.90 o 
   8   6   3     1197.64     1254.17      8.60 o 
   9   6   3      774.16      763.27      5.67 o 
  10   6   3     1625.96     1564.26     13.03 o 
  11   6   3     2032.95     1985.13     21.43 o 
  12   6   3      185.50      174.21      3.00 o 
  13   6   3      275.25      279.16      2.97 o 
  14   6   3      312.62      331.35      5.61 o 
  15   6   3      655.50      643.34      9.12 o 
  16   6   3      764.41      745.67     18.16 o 
  17   6   3       82.66       79.90      2.84 o 
  18   6   3       50.11       48.36      2.78 o 
  19   6   3       59.82       56.44      2.93 o 
  20   6   3      166.33      154.88      3.65 o 
  21   6   3       71.55       63.70      3.10 o 
   0   7   3     1206.57     1124.51      4.89 o 
   1   7   3      476.36      507.85      4.34 o 
   2   7   3       70.41       70.68      1.18 o 
   3   7   3     1042.71      987.22      3.44 o 
   4   7   3     2715.34     2885.37     20.37 o 
   5   7   3      370.71      365.79      2.97 o 
   6   7   3     2307.22     2240.83     13.07 o 
   7   7   3      170.76      161.78      1.60 o 
   8   7   3      296.95      281.71      4.14 o 
   9   7   3      966.69      905.29      4.00 o 
  10   7   3      385.83      357.07      3.25 o 
  11   7   3     1065.74     1043.35     10.27 o 
  12   7   3       16.50       11.09      1.04 o 
  13   7   3      345.05      344.28      3.57 o 
  14   7   3      363.39      380.58      8.12 o 
  15   7   3      661.52      592.03      7.71 o 
  16   7   3       97.54       94.11      2.93 o 
  17   7   3      497.90      489.37     10.95 o 
  18   7   3       23.22       18.82      1.83 o 
  19   7   3      288.22      314.45      7.71 o 
  20   7   3      284.56      304.56      6.68 o 
  21   7   3        9.38        6.06      1.79 o 
   1   8   3      751.78      698.95      3.04 o 
   2   8   3      177.61      133.52      1.58 o 
   3   8   3      590.78      622.75      7.48 o 
   4   8   3       63.87       55.86      1.35 o 
   5   8   3      963.61      962.90      6.28 o 
   6   8   3      223.54      186.34      3.79 o 
   7   8   3     4936.61     4809.19     62.33 o 
   8   8   3      653.68      632.39      9.74 o 
   9   8   3      146.71      156.50      1.96 o 
  10   8   3       92.27       92.22      2.12 o 
  11   8   3      427.75      447.96      3.05 o 
  12   8   3      459.42      421.89      3.51 o 
  13   8   3      277.45      277.28      4.01 o 
  14   8   3      234.86      224.95      3.46 o 
  15   8   3      112.86      113.08      2.97 o 
  16   8   3      324.43      302.86      7.43 o 
  17   8   3       67.50       63.14      2.74 o 
  18   8   3      420.77      421.16      4.99 o 
  19   8   3      355.10      361.52      4.87 o 
  20   8   3      186.46      190.36      5.84 o 
   0   9   3        8.77       12.14      1.09 o 
   1   9   3     1379.52     1321.78      7.46 o 
   2   9   3       31.82       36.78      1.49 o 
   3   9   3      183.64      188.92      1.98 o 
   4   9   3      192.00      197.24      2.53 o 
   5   9   3     2630.60     2497.34     20.51 o 
   6   9   3      114.50      112.88      2.82 o 
   7   9   3     1344.71     1352.29     16.10 o 
   8   9   3      672.25      639.85     10.66 o 
   9   9   3      195.26      195.59      2.45 o 
  10   9   3      337.11      317.45      3.86 o 
  11   9   3      325.79      298.16      4.86 o 
  12   9   3       60.25       62.92      1.92 o 
  13   9   3       91.12       84.62      2.70 o 
  14   9   3       76.76       80.96      2.78 o 
  15   9   3     1044.93     1047.09     14.39 o 
  16   9   3       93.77       86.80      3.84 o 
  17   9   3      244.58      236.65      4.54 o 
  18   9   3      157.81      151.21      4.71 o 
  19   9   3       79.86       86.05      3.15 o 
  20   9   3       86.66       89.69      3.24 o 
   1  10   3     1164.67     1117.07      8.50 o 
   2  10   3      545.93      544.96      5.85 o 
   3  10   3      110.69       93.53      2.79 o 
   4  10   3      949.84      910.04      6.51 o 
   5  10   3      914.64      856.70     14.25 o 
   6  10   3      475.28      460.95      8.37 o 
   7  10   3      671.50      668.15      9.49 o 
   8  10   3      922.69      916.87      6.83 o 
   9  10   3       90.73       84.70      2.03 o 
  10  10   3       94.46      102.58      2.15 o 
  11  10   3      119.30      114.83      2.27 o 
  12  10   3      180.83      175.98      2.91 o 
  13  10   3      132.74      131.71      2.46 o 
  14  10   3      800.61      814.82      7.65 o 
  15  10   3       31.49       21.76      1.79 o 
  16  10   3        3.37       -0.78      1.44 o 
  17  10   3        0.27       -0.77      1.51 o 
  18  10   3       72.46       72.75      3.07 o 
  19  10   3      160.67      169.06      5.40 o 
   0  11   3     3627.20     3669.37     18.21 o 
   1  11   3      544.20      528.55      5.25 o 
   2  11   3      412.78      407.60      4.69 o 
   3  11   3      971.57      880.23     19.49 o 
   4  11   3      321.17      334.05      7.32 o 
   5  11   3      780.10      746.68     13.85 o 
   6  11   3      311.89      277.48      3.31 o 
   7  11   3      594.87      571.58      7.77 o 
   8  11   3      395.65      403.61      5.06 o 
   9  11   3      438.74      451.59      5.27 o 
  10  11   3      371.96      381.44      3.39 o 
  11  11   3      128.61      117.47      2.39 o 
  12  11   3       14.01       11.87      1.23 o 
  13  11   3       60.26       55.99      2.14 o 
  14  11   3      193.84      185.41      3.62 o 
  15  11   3       54.69       54.60      2.94 o 
  16  11   3       70.40       66.71      2.93 o 
  17  11   3       89.65       95.21      3.23 o 
  18  11   3      135.68      133.85      3.54 o 
   1  12   3      145.53      125.89      3.15 o 
   2  12   3      374.10      369.04      4.69 o 
   3  12   3       75.51       69.41      2.79 o 
   4  12   3      595.81      551.97      5.67 o 
   5  12   3      212.16      205.27      3.92 o 
   6  12   3       93.37       80.31      2.24 o 
   7  12   3      215.71      208.89      6.83 o 
   8  12   3       98.99       99.05      3.33 o 
   9  12   3      234.56      233.93      3.00 o 
  10  12   3      588.00      571.62      8.60 o 
  11  12   3       12.12        9.64      1.18 o 
  12  12   3      207.30      205.16      3.03 o 
  13  12   3      139.81      141.23      2.75 o 
  14  12   3      106.01       96.60      2.97 o 
  15  12   3       74.93       77.07      2.97 o 
  16  12   3      187.71      197.59      4.45 o 
  17  12   3       16.91       12.82      1.94 o 
  18  12   3       16.19       14.51      1.86 o 
   0  13   3     1071.53     1055.49     10.89 o 
   1  13   3       13.16       12.99      1.75 o 
   2  13   3     1015.45     1011.56      7.56 o 
   3  13   3      114.96       99.21      3.29 o 
   4  13   3      420.83      423.94      5.18 o 
   5  13   3      142.45      122.15      3.36 o 
   6  13   3       20.67       15.55      1.34 o 
   7  13   3      208.08      192.28      6.65 o 
   8  13   3      294.63      284.82      8.72 o 
   9  13   3      384.77      381.31      8.38 o 
  10  13   3       14.78       10.06      1.34 o 
  11  13   3       40.06       38.41      2.00 o 
  12  13   3      509.79      479.26      8.31 o 
  13  13   3        9.17        5.66      1.56 o 
  14  13   3       56.11       49.03      2.82 o 
  15  13   3       99.91       96.02      3.20 o 
  16  13   3       55.81       50.34      2.97 o 
  17  13   3       31.88       27.27      2.17 o 
   1  14   3      229.27      203.82      8.71 o 
   2  14   3      104.27      101.96      4.26 o 
   3  14   3       16.53       12.09      1.82 o 
   4  14   3       98.64       87.40      3.36 o 
   5  14   3      739.49      748.70      8.02 o 
   6  14   3       38.81       33.39      2.20 o 
   7  14   3      229.21      209.00      3.33 o 
   8  14   3       19.78       12.92      1.43 o 
   9  14   3      197.43      199.82      5.94 o 
  10  14   3       41.13       34.70      2.21 o 
  11  14   3      948.27      961.91     19.09 o 
  12  14   3       54.37       54.39      3.96 o 
  13  14   3       47.48       46.36      4.09 o 
  14  14   3       20.95       19.01      1.94 o 
  15  14   3       77.80       68.37      3.07 o 
   0  15   3       58.24       46.11      3.96 o 
   1  15   3       19.00       12.51      1.89 o 
   2  15   3      704.64      697.70     10.39 o 
   3  15   3      153.14      148.93      3.91 o 
   4  15   3      175.00      183.11      4.19 o 
   5  15   3        2.07       -1.66      1.78 o 
   6  15   3       87.51       72.28      2.51 o 
   7  15   3       12.79        7.42      1.37 o 
   8  15   3       49.79       47.24      2.47 o 
   9  15   3      221.25      209.68      7.49 o 
  10  15   3       78.65       87.27      3.85 o 
  11  15   3       89.04      106.92      4.75 o 
  12  15   3       86.70       92.06      5.64 o 
  13  15   3       91.80       96.64      3.91 o 
  14  15   3      105.28      127.46      4.48 o 
   1  16   3      141.02      157.11      4.20 o 
   2  16   3       55.26       51.46      3.29 o 
   3  16   3      188.95      191.35      4.41 o 
   4  16   3      583.79      598.07      7.82 o 
   5  16   3       53.04       44.61      3.18 o 
   6  16   3       15.00        8.89      1.43 o 
   7  16   3       82.52       80.52      2.84 o 
   8  16   3       34.06       20.91      2.23 o 
   9  16   3      218.20      227.00     15.93 o 
  10  16   3      186.67      194.02      4.83 o 
  11  16   3       86.33       89.82      3.83 o 
  12  16   3       18.60       13.06      2.17 o 
  13  16   3       77.90       78.25      5.44 o 
   0  17   3     1311.05     1449.74     14.84 o 
   1  17   3       15.45       14.06      2.17 o 
   2  17   3       50.76       47.20      6.53 o 
   3  17   3      237.46      239.97      4.89 o 
   4  17   3        2.76       -1.39      1.68 o 
   5  17   3       58.58       55.03      3.27 o 
   6  17   3      218.12      239.48      5.11 o 
   7  17   3       11.54        6.50      3.46 o 
   8  17   3       18.07       17.21      2.31 o 
   9  17   3       29.54       32.66      2.66 o 
  10  17   3       48.61       50.44      3.66 o 
  11  17   3       15.31       14.26      2.24 o 
   1  18   3      263.71      281.38      5.46 o 
   2  18   3       87.06       91.42      3.77 o 
   3  18   3       73.43       70.27      3.78 o 
   4  18   3       48.74       41.19      4.16 o 
   5  18   3       16.44       12.47      2.17 o 
   6  18   3       52.13       59.63      3.64 o 
   7  18   3       29.28       26.93      2.51 o 
   8  18   3      150.24      154.19      4.76 o 
   9  18   3        3.74        1.58      2.97 o 
   0  19   3       29.12       30.48      3.76 o 
   1  19   3      271.71      306.11      5.81 o 
   2  19   3       29.05       27.51      2.66 o 
   3  19   3       68.48       77.83      3.83 o 
   4  19   3       67.36       68.42      3.77 o 
   5  19   3      255.65      267.92      5.53 o 
   0   0   4     1200.65     1217.38      4.55 o 
   2   0   4     1123.83     1132.70      5.42 o 
   4   0   4      971.63     1080.08      7.52 o 
   6   0   4     1840.02     1791.11      8.81 o 
   8   0   4     2341.97     2714.74      8.30 o 
  10   0   4      166.44      169.42      4.16 o 
  12   0   4     2475.27     2483.65     14.25 o 
  14   0   4      101.76      101.73      4.35 o 
  16   0   4      695.43      718.63      9.50 o 
  18   0   4       47.39       38.20      3.96 o 
  20   0   4      198.83      188.61      6.33 o 
  22   0   4      400.78      435.61      9.50 o 
   1   1   4      230.69      256.38      1.55 o 
   2   1   4     1457.59     1489.51     10.83 o 
   3   1   4     1935.34     2043.68      8.29 o 
   4   1   4     1139.49     1320.83      9.31 o 
   5   1   4      175.40      195.31      1.48 o 
   6   1   4      496.44      542.61      3.03 o 
   7   1   4      559.61      584.49      2.66 o 
   8   1   4      414.90      373.05      2.74 o 
   9   1   4      434.51      431.36      3.92 o 
  10   1   4      156.97      153.52      2.80 o 
  11   1   4      624.87      657.67      5.25 o 
  12   1   4      277.19      267.74      3.85 o 
  13   1   4      240.86      232.18      3.71 o 
  14   1   4       64.32       60.99      2.52 o 
  15   1   4      479.64      469.20      5.46 o 
  16   1   4      126.15      116.58      3.64 o 
  17   1   4       34.31       25.64      2.03 o 
  18   1   4       30.73       24.34      2.24 o 
  19   1   4      323.18      330.57      5.53 o 
  20   1   4        8.07        9.34      2.10 o 
  21   1   4        9.58        4.65      1.96 o 
  22   1   4       44.69       40.31      3.46 o 
   0   2   4       10.18       13.81      2.18 o 
   1   2   4     2716.97     2804.55     27.85 o 
   2   2   4      175.91      184.22      1.43 o 
   3   2   4      603.46      678.77      4.25 o 
   4   2   4      519.42      487.38      2.47 o 
   5   2   4     1497.63     1519.35      8.68 o 
   6   2   4      777.79      869.46      3.78 o 
   7   2   4      191.73      184.56      1.52 o 
   8   2   4      448.25      448.06      4.24 o 
   9   2   4      233.36      260.48      2.20 o 
  10   2   4      146.25      145.25      2.28 o 
  11   2   4      288.76      260.52      3.48 o 
  12   2   4      150.56      153.98      2.59 o 
  13   2   4       86.48       80.91      3.96 o 
  14   2   4        2.75        0.40      0.81 o 
  15   2   4      563.02      559.57      5.95 o 
  16   2   4      212.89      216.44      4.19 o 
  17   2   4       37.10       33.04      6.53 o 
  18   2   4       48.37       44.50      2.94 o 
  19   2   4       67.05       68.58      3.29 o 
  20   2   4      108.08      111.11      3.85 o 
  21   2   4      355.40      351.48      7.12 o 
  22   2   4      140.10      148.24      4.76 o 
   1   3   4      706.79      739.78      9.17 o 
   2   3   4     3865.68     4298.10     30.73 o 
   3   3   4      649.66      676.38      9.13 o 
   4   3   4      579.92      620.67      5.30 o 
   5   3   4      617.84      659.33      4.24 o 
   6   3   4      347.01      370.77      2.85 o 
   7   3   4       98.68      106.66      1.38 o 
   8   3   4      868.79      855.56      9.16 o 
   9   3   4      246.97      267.54      2.29 o 
  10   3   4      779.02      768.80      5.11 o 
  11   3   4      944.65      913.56      5.69 o 
  12   3   4     1447.20     1413.20     62.26 o 
  13   3   4      173.70      174.14      3.55 o 
  14   3   4      490.67      495.04      5.39 o 
  15   3   4      119.56      122.50      3.43 o 
  16   3   4       42.08       36.57      2.79 o 
  17   3   4      584.27      587.72      6.44 o 
  18   3   4      144.63      149.95      7.52 o 
  19   3   4        8.11        7.71      2.03 o 
  20   3   4       55.32       52.24      3.35 o 
  21   3   4       21.62       19.13      2.37 o 
   0   4   4     5869.99     6577.29    161.11 o 
   1   4   4      728.12      734.92      5.26 o 
   2   4   4     1663.43     1761.22      9.52 o 
   3   4   4     3020.93     2934.58     16.42 o 
   4   4   4      447.24      515.36      6.43 o 
   5   4   4     2197.23     2324.20     26.39 o 
   6   4   4      403.62      406.60      4.10 o 
   7   4   4       42.05       43.87      0.92 o 
   8   4   4      120.20      127.83      1.51 o 
   9   4   4      113.85       92.67      1.48 o 
  10   4   4      461.01      431.89      3.09 o 
  11   4   4      520.99      475.80     50.85 o 
  12   4   4     2008.27     1964.12     23.55 o 
  13   4   4     1109.70     1110.70      7.48 o 
  14   4   4      540.01      513.13      9.86 o 
  15   4   4      123.63      123.91      3.57 o 
  16   4   4       35.86       31.38      4.55 o 
  17   4   4      295.35      300.82      7.92 o 
  18   4   4       55.09       59.17      3.86 o 
  19   4   4      462.92      452.83      6.63 o 
  20   4   4       50.08       48.15      4.55 o 
  21   4   4       72.96       79.19      3.83 o 
   1   5   4     1656.93     1789.64     10.06 o 
   2   5   4      564.21      553.42      2.73 o 
   3   5   4      261.05      296.22      2.28 o 
   4   5   4     2994.96     2965.65     27.66 o 
   5   5   4      675.62      711.14      6.79 o 
   6   5   4      814.87      846.80      7.30 o 
   7   5   4      137.82      138.49      2.30 o 
   8   5   4       33.66       36.88      0.99 o 
   9   5   4      369.25      335.49      8.01 o 
  10   5   4     3185.89     3125.10     26.96 o 
  11   5   4      482.44      486.27      4.07 o 
  12   5   4      506.77      458.79     37.93 o 
  13   5   4       67.02       52.62      1.91 o 
  14   5   4      219.02      232.71      3.93 o 
  15   5   4      191.47      184.45      3.20 o 
  16   5   4     1100.58     1098.44      9.70 o 
  17   5   4      152.38      140.27      3.97 o 
  18   5   4       21.52       19.50      2.24 o 
  19   5   4       81.91       85.39      3.85 o 
  20   5   4        6.19        3.66      2.03 o 
  21   5   4       11.69        5.32      1.74 o 
   0   6   4      680.99      675.19      4.55 o 
   1   6   4      883.31      865.59      3.08 o 
   2   6   4      544.92      560.17      2.53 o 
   3   6   4     3274.35     3264.83     22.88 o 
   4   6   4     4254.82     4328.94     26.42 o 
   5   6   4      138.02      109.29      2.11 o 
   6   6   4     1181.52     1250.96     11.21 o 
   7   6   4       88.37       74.74      2.88 o 
   8   6   4      759.61      728.05     11.03 o 
   9   6   4      991.37      932.22     11.38 o 
  10   6   4      230.63      177.80     17.28 o 
  11   6   4     1174.85     1141.71      8.72 o 
  12   6   4      394.17      407.89      5.86 o 
  13   6   4      329.28      298.07      3.72 o 
  14   6   4       23.82       17.09      1.48 o 
  15   6   4       39.21       35.34      2.35 o 
  16   6   4      331.64      320.12      8.80 o 
  17   6   4      137.98      141.53      4.75 o 
  18   6   4      821.83      812.11     18.83 o 
  19   6   4       99.66      107.35      3.31 o 
  20   6   4      163.60      161.90      3.73 o 
  21   6   4       48.09       49.93      2.99 o 
   1   7   4      163.86      163.82      1.50 o 
   2   7   4      106.55      110.33      1.25 o 
   3   7   4      335.41      401.66      4.51 o 
   4   7   4      150.46      172.23      1.81 o 
   5   7   4     1623.94     1622.69     10.86 o 
   6   7   4      253.13      256.15      4.17 o 
   7   7   4      803.32      805.08      7.34 o 
   8   7   4     2599.47     2577.08     22.32 o 
   9   7   4      108.94       82.60      3.02 o 
  10   7   4      241.97      244.35      3.30 o 
  11   7   4      830.45      773.12     11.23 o 
  12   7   4      141.74      143.76      2.35 o 
  13   7   4       25.40       17.20      1.49 o 
  14   7   4      423.70      420.47      7.40 o 
  15   7   4      144.86      133.40      3.20 o 
  16   7   4       45.90       36.77      3.83 o 
  17   7   4      809.43      800.29     19.38 o 
  18   7   4       29.09       24.84      2.02 o 
  19   7   4       30.96       29.41      2.09 o 
  20   7   4       21.27       16.88      1.90 o 
   0   8   4      950.14      953.54      4.87 o 
   1   8   4     1401.93     1349.36      5.32 o 
   2   8   4     1283.26     1334.33      4.83 o 
   3   8   4      791.80      768.35      5.45 o 
   4   8   4     1077.36     1076.17      5.40 o 
   5   8   4      415.63      402.24      8.51 o 
   6   8   4     1708.66     1613.49     21.17 o 
   7   8   4     1078.53     1067.18      7.56 o 
   8   8   4      139.28      135.91      3.42 o 
   9   8   4      289.02      280.52      2.55 o 
  10   8   4        3.64        0.52      0.76 o 
  11   8   4       20.31       15.39      0.97 o 
  12   8   4       19.89       15.19      1.36 o 
  13   8   4       36.06       37.92      2.20 o 
  14   8   4      419.58      420.64      4.53 o 
  15   8   4      524.31      518.39      6.03 o 
  16   8   4      110.67      101.36      3.07 o 
  17   8   4      202.16      194.20      4.49 o 
  18   8   4      227.28      218.20      3.88 o 
  19   8   4      163.20      145.21      5.47 o 
  20   8   4       47.90       36.76      2.44 o 
   1   9   4      934.49      912.43      6.53 o 
   2   9   4      434.90      452.97      2.97 o 
   3   9   4      274.70      288.39      2.60 o 
   4   9   4      196.35      170.48      2.91 o 
   5   9   4      121.58      100.61      2.51 o 
   6   9   4      779.68      776.69      5.61 o 
   7   9   4      867.70      847.79      8.50 o 
   8   9   4      423.50      406.97      6.66 o 
   9   9   4      530.96      515.19      8.60 o 
  10   9   4       96.28       94.65      2.03 o 
  11   9   4      147.98      137.71      2.71 o 
  12   9   4      219.85      218.29      2.77 o 
  13   9   4     1084.00     1121.55      9.34 o 
  14   9   4      185.99      182.36      3.54 o 
  15   9   4      471.40      482.36      5.10 o 
  16   9   4       26.59       19.11      1.82 o 
  17   9   4        2.98       -1.64      1.64 o 
  18   9   4       12.99       15.22      1.82 o 
  19   9   4      445.67      438.12      5.33 o 
   0  10   4     1604.18     1554.02      7.23 o 
   1  10   4      834.49      813.54      3.80 o 
   2  10   4      295.88      255.30      2.57 o 
   3  10   4      322.71      305.42      2.55 o 
   4  10   4      119.70      105.09      2.24 o 
   5  10   4      646.28      617.99      5.06 o 
   6  10   4     1963.26     1917.70     21.31 o 
   7  10   4      101.17      111.81      2.07 o 
   8  10   4       66.12       62.50      2.49 o 
   9  10   4      522.55      529.68      5.67 o 
  10  10   4      150.64      131.78      2.31 o 
  11  10   4       90.71       80.88      2.05 o 
  12  10   4      170.93      164.70      3.14 o 
  13  10   4        8.47        7.72      1.17 o 
  14  10   4      218.76      236.01      3.85 o 
  15  10   4      419.88      407.65      9.34 o 
  16  10   4      334.02      330.72      4.60 o 
  17  10   4        3.13        0.84      1.52 o 
  18  10   4       48.52       46.74      2.84 o 
   1  11   4      285.59      260.06      4.13 o 
   2  11   4      885.06      899.14      6.86 o 
   3  11   4      596.49      561.00      5.60 o 
   4  11   4      653.75      626.80      8.02 o 
   5  11   4      104.01       84.38      3.17 o 
   6  11   4       63.57       58.66      2.87 o 
   7  11   4       56.07       53.82      1.77 o 
   8  11   4      446.67      464.97      6.37 o 
   9  11   4      124.97      129.29      2.43 o 
  10  11   4      358.60      340.89      3.35 o 
  11  11   4      591.76      567.06      7.36 o 
  12  11   4       46.15       38.71      2.00 o 
  13  11   4       96.89       95.64      2.43 o 
  14  11   4      608.26      619.87      8.12 o 
  15  11   4      274.38      281.88      4.30 o 
  16  11   4       14.88       11.79      1.75 o 
  17  11   4       64.54       64.17      2.97 o 
  18  11   4       55.35       58.52      2.96 o 
   0  12   4     1205.44     1144.95     11.08 o 
   1  12   4      756.26      790.83     15.34 o 
   2  12   4      238.84      227.16      8.91 o 
   3  12   4      128.80      121.52      6.14 o 
   4  12   4      252.44      259.95      4.75 o 
   5  12   4      127.81      113.93      3.76 o 
   6  12   4      298.94      299.98     17.32 o 
   7  12   4      134.03      113.29      2.51 o 
   8  12   4      378.97      365.15      6.14 o 
   9  12   4      287.38      289.80      3.19 o 
  10  12   4      213.63      208.86      2.98 o 
  11  12   4       34.88       31.26      2.77 o 
  12  12   4      268.22      259.79      3.32 o 
  13  12   4       54.14       38.34      2.54 o 
  14  12   4      159.77      164.66      3.61 o 
  15  12   4      162.91      183.77      4.04 o 
  16  12   4       20.48       11.69      1.79 o 
  17  12   4       64.54       60.22      3.08 o 
   1  13   4       85.97       72.83      3.07 o 
   2  13   4      287.07      276.03      5.74 o 
   3  13   4      247.22      239.93      6.63 o 
   4  13   4      432.25      422.05      5.45 o 
   5  13   4      325.44      322.18      4.90 o 
   6  13   4      497.80      474.88      5.35 o 
   7  13   4      115.77      101.03      2.64 o 
   8  13   4       33.94       27.50      1.79 o 
   9  13   4       34.39       24.78      1.60 o 
  10  13   4      386.11      417.47      6.81 o 
  11  13   4      375.74      377.83      3.82 o 
  12  13   4      203.39      206.92      3.17 o 
  13  13   4       79.44       75.51      2.89 o 
  14  13   4       38.97       31.82      2.93 o 
  15  13   4       41.08       31.99      2.09 o 
  16  13   4      285.68      291.17      7.89 o 
   0  14   4      165.42      142.10      5.15 o 
   1  14   4       91.20       80.77      3.27 o 
   2  14   4       56.88       56.85      3.13 o 
   3  14   4     1356.75     1327.22     21.28 o 
   4  14   4       25.92       17.91      2.03 o 
   5  14   4      181.49      173.32      4.05 o 
   6  14   4       32.26       31.74      2.40 o 
   7  14   4       46.40       38.06      2.30 o 
   8  14   4       35.75       28.79      3.94 o 
   9  14   4      308.03      312.61      7.25 o 
  10  14   4        8.01        3.85      1.43 o 
  11  14   4       37.43       33.54      3.66 o 
  12  14   4       82.06       91.15      3.20 o 
  13  14   4      196.97      188.90      4.09 o 
  14  14   4      122.37      127.39      3.50 o 
  15  14   4       63.62       63.48      3.12 o 
   1  15   4      119.37      110.25      3.63 o 
   2  15   4       28.82       29.36      2.31 o 
   3  15   4       90.93       93.11      3.49 o 
   4  15   4      166.27      184.10      4.33 o 
   5  15   4      172.05      174.71      8.02 o 
   6  15   4      327.60      328.59      5.19 o 
   7  15   4       24.08       15.39      1.57 o 
   8  15   4      287.78      282.13      5.95 o 
   9  15   4       62.09       67.71      3.12 o 
  10  15   4      178.95      183.99      3.71 o 
  11  15   4      125.32      118.80      5.15 o 
  12  15   4       80.85       82.18      3.77 o 
  13  15   4       54.00       53.09      3.49 o 
   0  16   4       44.00       39.39      4.75 o 
   1  16   4      286.39      302.21      5.25 o 
   2  16   4      151.63      160.27      4.13 o 
   3  16   4       95.71       92.66      3.63 o 
   4  16   4      144.50      154.66      4.19 o 
   5  16   4      238.13      241.21      4.89 o 
   6  16   4       14.32        9.66      1.53 o 
   7  16   4      105.68      111.22      3.02 o 
   8  16   4       76.02       80.78      3.69 o 
   9  16   4       31.99       24.16      2.38 o 
  10  16   4      147.34      143.96      7.32 o 
  11  16   4       25.33       19.23      2.37 o 
  12  16   4      133.93      130.61      4.27 o 
   1  17   4       22.77       17.47      2.28 o 
   2  17   4      295.27      296.54      5.39 o 
   3  17   4      147.39      146.22      4.19 o 
   4  17   4        8.66        4.49      1.89 o 
   5  17   4       57.67       65.13      3.55 o 
   6  17   4       62.81       67.14      3.78 o 
   7  17   4      137.85      155.27      4.62 o 
   8  17   4      144.76      153.96      4.61 o 
   9  17   4       83.96       89.83      7.12 o 
  10  17   4       57.69       66.30      3.92 o 
   0  18   4      126.52      143.09      6.33 o 
   1  18   4       55.81       57.46      3.55 o 
   2  18   4        6.58        5.05      2.10 o 
   3  18   4       15.94       11.40      2.24 o 
   4  18   4       54.19       54.68      3.36 o 
   5  18   4       97.01      105.47      4.27 o 
   6  18   4      279.20      282.01      5.59 o 
   7  18   4       12.66       13.97      2.38 o 
   1  19   4      158.54      175.85      4.69 o 
   2   0   5     1774.46     1773.49     13.23 o 
   4   0   5     1408.72     1476.48      9.94 o 
   6   0   5      611.94      628.54      3.83 o 
   8   0   5     1724.23     1681.52     14.45 o 
  10   0   5      894.32      867.47      8.11 o 
  12   0   5      423.84      426.71      6.73 o 
  14   0   5      223.36      210.19      5.74 o 
  16   0   5       27.81       19.20      2.77 o 
  18   0   5       61.18       55.81      4.75 o 
  20   0   5       14.63       16.43      3.36 o 
   0   1   5     1471.48     1486.28      9.58 o 
   1   1   5      634.98      572.92      1.86 o 
   2   1   5        8.11       11.38      0.46 o 
   3   1   5      677.79      760.74      3.22 o 
   4   1   5      337.43      379.58      2.06 o 
   5   1   5     1774.37     1782.54      7.31 o 
   6   1   5      609.54      621.70      6.47 o 
   7   1   5      281.05      252.61      1.98 o 
   8   1   5      199.29      193.72      1.92 o 
   9   1   5       53.77       53.94      2.73 o 
  10   1   5      244.26      246.52      3.43 o 
  11   1   5      475.09      471.05      4.69 o 
  12   1   5     1257.21     1266.90     19.49 o 
  13   1   5      388.18      380.39      4.69 o 
  14   1   5      202.18      201.52      3.99 o 
  15   1   5      116.86      111.79      3.43 o 
  16   1   5      132.03      123.60      3.50 o 
  17   1   5        9.85        9.70      1.82 o 
  18   1   5       98.20      100.79      3.63 o 
  19   1   5      356.68      354.95      8.21 o 
  20   1   5       70.78       73.94      3.63 o 
  21   1   5      327.90      330.57      5.95 o 
   1   2   5      331.55      317.42      2.16 o 
   2   2   5      241.59      262.58      1.63 o 
   3   2   5      461.85      516.78      1.97 o 
   4   2   5      188.38      173.04      1.72 o 
   5   2   5      816.89      920.09      5.66 o 
   6   2   5      762.05      781.29      5.19 o 
   7   2   5      880.12      832.76      6.09 o 
   8   2   5      429.08      470.89      6.17 o 
   9   2   5     1441.21     1447.26     11.57 o 
  10   2   5      364.37      376.00      3.31 o 
  11   2   5      207.20      201.14      3.39 o 
  12   2   5      303.20      287.67      3.31 o 
  13   2   5     1062.69     1040.83      9.98 o 
  14   2   5      525.30      543.40      8.11 o 
  15   2   5      140.12      124.74      3.57 o 
  16   2   5      287.28      303.45      5.05 o 
  17   2   5      264.17      254.90      4.69 o 
  18   2   5       19.05       17.78      2.37 o 
  19   2   5       80.62       76.17      3.71 o 
  20   2   5      105.52      119.81      4.27 o 
  21   2   5       17.53       18.15      2.45 o 
   0   3   5     1163.62     1256.57      7.32 o 
   1   3   5     1043.36     1158.04     26.26 o 
   2   3   5      137.93      121.36      1.19 o 
   3   3   5     1056.02      970.44      6.19 o 
   4   3   5      180.28      178.19      2.83 o 
   5   3   5       56.17       58.13      0.88 o 
   6   3   5      555.99      554.01      6.75 o 
   7   3   5      215.22      236.35      3.45 o 
   8   3   5       52.10       47.65      1.58 o 
   9   3   5      625.15      610.02      5.20 o 
  10   3   5      104.13      101.11      1.90 o 
  11   3   5      105.30      108.34      2.39 o 
  12   3   5      157.24      141.06      2.70 o 
  13   3   5       39.51       42.51      2.21 o 
  14   3   5       45.19       41.37      2.80 o 
  15   3   5      280.91      268.30      4.55 o 
  16   3   5      246.34      248.39      4.62 o 
  17   3   5      200.50      201.55      6.83 o 
  18   3   5       14.54        8.65      2.08 o 
  19   3   5      115.26      112.11      5.54 o 
  20   3   5       37.22       29.41      2.51 o 
  21   3   5       83.30       79.93      3.99 o 
   1   4   5      222.31      251.82      4.36 o 
   2   4   5      873.24      892.90     10.08 o 
   3   4   5      171.51      184.15      1.17 o 
   4   4   5      157.58      178.36      1.82 o 
   5   4   5      923.13      940.93      7.11 o 
   6   4   5      169.13      179.66      1.35 o 
   7   4   5      745.01      785.51      7.94 o 
   8   4   5      235.81      228.14      3.17 o 
   9   4   5     1405.88     1369.70     15.62 o 
  10   4   5       49.82       45.45      1.46 o 
  11   4   5     1982.67     1985.83     17.80 o 
  12   4   5       10.75        7.87      1.08 o 
  13   4   5      324.01      344.59      5.13 o 
  14   4   5       29.06       34.88      2.21 o 
  15   4   5      123.62      123.65      3.50 o 
  16   4   5      202.68      208.24      4.27 o 
  17   4   5       49.37       51.56      4.95 o 
  18   4   5      154.87      148.15      4.13 o 
  19   4   5      175.76      187.27      6.33 o 
  20   4   5       24.64       18.74      2.38 o 
   0   5   5      204.22      212.21      6.83 o 
   1   5   5      506.18      564.71      6.36 o 
   2   5   5      913.47      869.31      5.30 o 
   3   5   5       91.68       93.70      3.33 o 
   4   5   5      840.69      790.16      4.97 o 
   5   5   5      241.73      274.31      2.40 o 
   6   5   5      313.03      308.29      3.36 o 
   7   5   5       10.80        7.40      0.66 o 
   8   5   5      134.34      124.04      2.73 o 
   9   5   5      154.64      160.39      1.87 o 
  10   5   5      154.71      149.34      2.17 o 
  11   5   5       41.13       36.64      1.73 o 
  12   5   5      633.04      628.12      5.23 o 
  13   5   5      563.11      560.91      5.69 o 
  14   5   5      304.46      306.55      3.81 o 
  15   5   5      281.38      273.09      3.77 o 
  16   5   5       52.43       54.15      2.47 o 
  17   5   5       96.53       91.19      3.98 o 
  18   5   5     1001.57     1026.64     16.64 o 
  19   5   5       79.37       83.66      3.09 o 
  20   5   5       71.63       67.42      3.12 o 
   1   6   5        4.61        6.03      0.63 o 
   2   6   5       18.63       13.26      0.78 o 
   3   6   5      631.15      662.60      2.58 o 
   4   6   5     1122.05     1167.65      3.59 o 
   5   6   5      412.32      416.56      3.37 o 
   6   6   5      115.85      118.66      1.52 o 
   7   6   5      498.09      481.74      5.03 o 
   8   6   5      506.69      462.54      3.81 o 
   9   6   5       35.61       29.08      1.29 o 
  10   6   5      729.80      701.45      4.38 o 
  11   6   5      870.50      837.10     16.80 o 
  12   6   5      232.68      233.55      4.62 o 
  13   6   5       12.17        7.59      1.29 o 
  14   6   5       88.70       91.92      2.66 o 
  15   6   5       47.34       43.49      2.36 o 
  16   6   5      185.54      172.20      4.01 o 
  17   6   5      137.27      150.01      3.39 o 
  18   6   5       75.36       87.89      3.09 o 
  19   6   5        3.56        2.88      1.59 o 
  20   6   5       85.50       79.50      3.72 o 
   0   7   5     3520.85     3360.78     20.09 o 
   1   7   5        9.58        8.41      1.89 o 
   2   7   5     1340.47     1326.90     10.43 o 
   3   7   5     3296.67     3401.76     22.28 o 
   4   7   5      742.77      749.37      4.68 o 
   5   7   5      242.38      225.75      4.22 o 
   6   7   5     1690.93     1579.37     17.24 o 
   7   7   5        6.84        5.77      0.64 o 
   8   7   5     1462.33     1448.61     15.61 o 
   9   7   5     1311.72     1260.36     22.22 o 
  10   7   5       36.09       31.73      4.63 o 
  11   7   5      244.13      234.32      4.71 o 
  12   7   5      224.55      222.00      5.68 o 
  13   7   5      104.04      104.15      2.81 o 
  14   7   5       48.34       42.28      2.31 o 
  15   7   5      441.41      400.84      4.49 o 
  16   7   5      276.54      260.25      3.96 o 
  17   7   5      114.09      113.57      4.16 o 
  18   7   5        7.36        8.12      1.71 o 
  19   7   5      215.66      204.31      5.57 o 
   1   8   5       59.32       57.60      1.33 o 
   2   8   5       32.02       32.35      1.48 o 
   3   8   5       11.82       14.38      0.79 o 
   4   8   5       34.89       24.23      1.82 o 
   5   8   5      803.07      846.19      6.40 o 
   6   8   5      143.63      144.34      2.65 o 
   7   8   5     2791.76     2723.36     30.61 o 
   8   8   5      317.87      312.46      2.78 o 
   9   8   5       42.95       32.25      7.80 o 
  10   8   5      591.32      620.70      9.43 o 
  11   8   5       17.87       17.68      2.90 o 
  12   8   5      196.13      205.01      3.93 o 
  13   8   5      815.48      800.23      9.27 o 
  14   8   5      325.65      332.96      5.40 o 
  15   8   5       97.22       91.00      2.88 o 
  16   8   5       24.48       21.75      1.86 o 
  17   8   5      308.78      329.08      6.54 o 
  18   8   5       39.76       39.93      2.62 o 
  19   8   5      116.96      106.46      3.31 o 
   0   9   5      606.13      578.79      5.94 o 
   1   9   5     3232.00     3242.07      6.66 o 
   2   9   5      277.48      249.76      5.40 o 
   3   9   5      328.25      286.06      3.39 o 
   4   9   5       22.76       19.96      1.51 o 
   5   9   5       32.96       30.35      3.01 o 
   6   9   5     1832.24     1825.16     23.00 o 
   7   9   5     1057.54     1038.30     14.14 o 
   8   9   5      450.83      449.84     11.83 o 
   9   9   5      214.63      206.41      2.77 o 
  10   9   5       25.52       20.70      1.28 o 
  11   9   5       80.24       73.46      1.97 o 
  12   9   5       35.19       30.45      1.83 o 
  13   9   5       61.31       59.08      3.34 o 
  14   9   5       70.82       70.02      2.74 o 
  15   9   5      310.72      317.55      4.41 o 
  16   9   5      124.02      127.52      3.42 o 
  17   9   5       24.67       19.19      1.86 o 
  18   9   5       59.53       53.33      2.86 o 
   1  10   5      281.48      268.61      4.20 o 
   2  10   5      567.75      571.68      8.51 o 
   3  10   5      229.42      204.35      3.78 o 
   4  10   5      146.91      148.18      3.43 o 
   5  10   5       16.40        8.01      1.98 o 
   6  10   5      155.92      148.63      2.69 o 
   7  10   5      159.37      157.98      4.84 o 
   8  10   5      768.48      755.57     10.14 o 
   9  10   5       50.15       49.94      1.94 o 
  10  10   5       49.14       41.95      2.29 o 
  11  10   5      292.85      294.40      3.17 o 
  12  10   5      342.20      324.14      3.38 o 
  13  10   5      418.38      418.75      6.07 o 
  14  10   5      585.26      600.79      6.60 o 
  15  10   5       78.65       84.60      3.19 o 
  16  10   5       46.40       50.52      2.66 o 
  17  10   5        3.98       -0.98      1.64 o 
   0  11   5     2325.01     2320.17     15.44 o 
   1  11   5      216.13      221.74      4.65 o 
   2  11   5      214.84      206.09      6.73 o 
   3  11   5      110.49      109.79      3.15 o 
   4  11   5      165.04      139.68      3.57 o 
   5  11   5       91.86       73.49      3.46 o 
   6  11   5      790.41      783.87      7.12 o 
   7  11   5       52.88       55.75      1.84 o 
   8  11   5        7.85        4.76      1.00 o 
   9  11   5      182.22      165.12      2.91 o 
  10  11   5       91.66       90.90      2.43 o 
  11  11   5       59.41       55.26      2.05 o 
  12  11   5      244.57      247.46      4.72 o 
  13  11   5      122.36      116.43      2.67 o 
  14  11   5      135.65      145.23      3.46 o 
  15  11   5      115.58      118.92      3.27 o 
  16  11   5      118.42      107.59      3.34 o 
  17  11   5       15.90        7.59      1.82 o 
   1  12   5      142.36      139.43      3.76 o 
   2  12   5      367.99      371.93      6.63 o 
   3  12   5      136.20      133.79      3.50 o 
   4  12   5      279.05      279.49      4.69 o 
   5  12   5      380.35      367.56     10.19 o 
   6  12   5       35.74       31.58      4.06 o 
   7  12   5      485.59      483.49      4.34 o 
   8  12   5       26.91       21.39      1.49 o 
   9  12   5      240.70      239.97      4.54 o 
  10  12   5      567.88      586.71      6.37 o 
  11  12   5       97.87       91.13      2.49 o 
  12  12   5      217.86      229.25      3.21 o 
  13  12   5      297.87      309.19      4.00 o 
  14  12   5       68.87       65.85      2.88 o 
  15  12   5       56.59       65.65      3.98 o 
  16  12   5      350.58      369.34      7.28 o 
   0  13   5       70.74       75.01      4.75 o 
   1  13   5       69.31       60.82      2.94 o 
   2  13   5      442.22      431.39      5.74 o 
   3  13   5      273.37      278.01      4.75 o 
   4  13   5      397.59      397.28      5.53 o 
   5  13   5       40.35       38.81      2.93 o 
   6  13   5       25.80       18.61      2.03 o 
   7  13   5      102.96       95.72      2.68 o 
   8  13   5       30.08       19.00      1.51 o 
   9  13   5      526.27      549.35     11.87 o 
  10  13   5       96.20       97.91      3.11 o 
  11  13   5       21.48       18.57      1.58 o 
  12  13   5      136.82      134.20      3.37 o 
  13  13   5      114.89      105.25      2.72 o 
  14  13   5        0.24        0.19      1.56 o 
  15  13   5       66.50       80.67      3.20 o 
   1  14   5       66.87       62.38      3.36 o 
   2  14   5       15.37       10.49      1.89 o 
   3  14   5       85.17       89.85      3.64 o 
   4  14   5      121.72      107.54      5.94 o 
   5  14   5      608.24      637.33      6.93 o 
   6  14   5        1.32       -1.48      1.48 o 
   7  14   5       28.05       16.27      1.48 o 
   8  14   5        7.67        3.84      1.34 o 
   9  14   5      268.03      254.23      5.16 o 
  10  14   5       52.77       46.13      5.59 o 
  11  14   5      539.35      527.84      9.00 o 
  12  14   5       36.18       29.80      4.18 o 
  13  14   5       65.50       66.13      2.89 o 
   0  15   5      130.95      111.62      5.54 o 
   1  15   5       92.56       85.67      3.86 o 
   2  15   5      488.78      494.80      6.30 o 
   3  15   5      474.01      479.78     10.59 o 
   4  15   5      239.98      242.64      5.04 o 
   5  15   5      117.30      114.70      4.85 o 
   6  15   5       68.71       65.23      3.66 o 
   7  15   5       56.39       47.61      2.59 o 
   8  15   5       51.16       53.81      2.67 o 
   9  15   5      219.42      227.52      5.10 o 
  10  15   5        9.26        2.18      2.10 o 
  11  15   5       56.64       48.00      3.43 o 
  12  15   5       12.62        7.51      2.17 o 
   1  16   5       75.23       77.09      3.50 o 
   2  16   5      128.06      130.31      4.27 o 
   3  16   5       28.91       17.73      2.67 o 
   4  16   5      269.84      289.81      5.39 o 
   5  16   5        5.02        2.78      2.57 o 
   6  16   5       48.63       50.66      5.64 o 
   7  16   5      344.75      374.22     15.24 o 
   8  16   5       42.45       37.08      2.97 o 
   9  16   5      137.34      130.11      5.94 o 
  10  16   5      207.57      216.88     10.69 o 
   0  17   5      472.54      519.13     10.09 o 
   1  17   5      161.38      176.43      4.75 o 
   2  17   5       29.86       25.23      2.38 o 
   3  17   5       35.27       22.08      2.45 o 
   4  17   5      142.51      147.81      4.85 o 
   5  17   5       25.65       24.82      2.52 o 
   6  17   5      136.99      128.62      4.33 o 
   7  17   5       64.65       68.93      3.99 o 
   8  17   5        4.01        4.26      2.24 o 
   1  18   5      107.77      130.22      4.62 o 
   2  18   5      288.76      328.96      6.23 o 
   3  18   5        0.54        0.89      1.96 o 
   4  18   5        6.06        0.46      2.03 o 
   0   0   6     1773.13     1645.93     20.48 o 
   2   0   6      204.63      203.08      1.31 o 
   4   0   6     1410.80     1441.72      6.88 o 
   6   0   6     2986.44     2910.51     44.56 o 
   8   0   6      128.97      132.47      2.59 o 
  10   0   6      778.40      824.12      8.31 o 
  12   0   6      245.27      215.33      5.34 o 
  14   0   6       72.65       68.08      4.35 o 
  16   0   6      211.11      199.30      6.14 o 
  18   0   6       36.59       38.79      4.55 o 
  20   0   6      409.51      431.26      9.30 o 
   1   1   6      551.86      507.96      3.47 o 
   2   1   6      776.69      765.78      4.21 o 
   3   1   6      271.73      254.22      1.27 o 
   4   1   6      969.05      990.59      7.04 o 
   5   1   6       35.21       29.97      1.81 o 
   6   1   6      183.17      189.52      1.81 o 
   7   1   6      369.79      348.03      2.94 o 
   8   1   6      717.49      734.24      6.08 o 
   9   1   6      592.70      601.79      3.83 o 
  10   1   6      565.77      552.52      6.04 o 
  11   1   6       33.46       34.42      2.38 o 
  12   1   6      108.47      113.65      3.01 o 
  13   1   6      857.81      875.55     12.17 o 
  14   1   6      545.95      571.57      5.95 o 
  15   1   6      228.23      244.96      4.55 o 
  16   1   6      121.00      126.77      4.85 o 
  17   1   6      157.49      154.43      4.13 o 
  18   1   6       11.61        5.76      3.27 o 
  19   1   6      173.05      187.35      4.76 o 
  20   1   6      100.61      105.16      4.27 o 
   0   2   6      772.80      793.57      7.90 o 
   1   2   6      937.29      942.17      3.51 o 
   2   2   6      736.27      690.77      3.84 o 
   3   2   6     1291.80     1361.90      8.17 o 
   4   2   6     1545.78     1537.55     11.05 o 
   5   2   6     1151.20     1189.57      7.30 o 
   6   2   6      112.07      117.55      2.35 o 
   7   2   6      343.40      340.02      2.83 o 
   8   2   6       98.68       88.25      1.50 o 
   9   2   6       84.86       87.95      1.75 o 
  10   2   6       87.08       86.89      1.93 o 
  11   2   6       87.98       85.27      2.36 o 
  12   2   6      161.98      154.38      2.78 o 
  13   2   6       27.57       17.36      1.82 o 
  14   2   6        8.22        4.95      1.68 o 
  15   2   6      490.78      519.82      5.95 o 
  16   2   6      100.06       96.25      3.43 o 
  17   2   6       51.49       56.68      8.41 o 
  18   2   6      360.27      366.92      5.67 o 
  19   2   6        5.02        3.81      2.03 o 
  20   2   6       38.33       31.75      2.66 o 
   1   3   6     1704.91     1751.71     14.47 o 
   2   3   6      514.93      575.97      7.92 o 
   3   3   6      433.51      409.92      3.77 o 
   4   3   6      444.23      429.49      3.72 o 
   5   3   6      842.14      806.33      5.83 o 
   6   3   6      296.84      292.88      2.70 o 
   7   3   6      520.16      540.14      4.57 o 
   8   3   6      416.83      419.89      6.76 o 
   9   3   6       96.98       98.44      2.03 o 
  10   3   6      296.22      280.13      3.31 o 
  11   3   6     1255.79     1259.63      8.08 o 
  12   3   6      301.58      310.27      7.11 o 
  13   3   6      787.18      783.69     14.38 o 
  14   3   6        2.00        0.36      1.29 o 
  15   3   6      146.13      139.05      3.01 o 
  16   3   6       89.89       87.40      3.29 o 
  17   3   6      259.02      285.91      5.04 o 
  18   3   6      100.84      104.79      3.99 o 
  19   3   6      159.24      157.84      4.27 o 
  20   3   6       50.92       44.35      3.57 o 
   0   4   6      361.10      315.68      4.55 o 
   1   4   6      198.06      195.05      2.73 o 
   2   4   6      125.47      139.41      1.54 o 
   3   4   6     1816.24     1745.87     15.54 o 
   4   4   6      300.18      317.50      1.93 o 
   5   4   6      352.99      329.55      4.89 o 
   6   4   6        9.93       10.90      0.81 o 
   7   4   6      297.06      272.47      5.35 o 
   8   4   6        6.18        4.82      0.72 o 
   9   4   6     2467.72     2366.68     16.91 o 
  10   4   6      124.12      121.26      2.17 o 
  11   4   6      304.57      303.04      4.60 o 
  12   4   6      401.27      400.70      3.99 o 
  13   4   6      731.42      720.86      8.53 o 
  14   4   6      134.53      131.84      2.86 o 
  15   4   6      240.96      235.92      4.66 o 
  16   4   6       18.11       13.29      1.64 o 
  17   4   6       97.26       91.00      3.04 o 
  18   4   6      114.63      114.90      3.31 o 
  19   4   6      142.00      150.76      6.17 o 
   1   5   6      218.48      203.41      1.64 o 
   2   5   6      285.65      282.58      2.14 o 
   3   5   6       95.82      103.45      1.46 o 
   4   5   6     1052.95     1075.71      6.09 o 
   5   5   6     1316.34     1329.61     16.58 o 
   6   5   6      423.36      442.76      4.82 o 
   7   5   6      505.24      475.95      6.09 o 
   8   5   6      144.12      134.04      2.17 o 
   9   5   6      490.23      501.63      5.60 o 
  10   5   6     1304.66     1345.89     18.51 o 
  11   5   6       21.41       17.26      1.15 o 
  12   5   6      111.74      105.56      2.50 o 
  13   5   6       63.91       70.82      2.51 o 
  14   5   6       83.59       75.98      2.55 o 
  15   5   6       30.76       22.36      2.14 o 
  16   5   6      597.42      600.68     13.71 o 
  17   5   6       44.29       48.01      2.54 o 
  18   5   6      195.23      207.85      3.89 o 
  19   5   6      215.44      222.09      4.84 o 
   0   6   6      480.53      445.71      6.14 o 
   1   6   6     1402.24     1276.84     14.49 o 
   2   6   6      121.07      117.39      1.71 o 
   3   6   6      637.44      628.68      4.48 o 
   4   6   6      869.38      860.92      4.97 o 
   5   6   6       83.52       67.43      1.31 o 
   6   6   6      960.65      932.93      8.59 o 
   7   6   6      762.25      734.44     10.65 o 
   8   6   6       31.39       20.60      1.17 o 
   9   6   6       34.30       21.53      1.43 o 
  10   6   6       38.49       31.00      1.61 o 
  11   6   6        5.52        5.38      1.22 o 
  12   6   6        3.64        3.10      1.18 o 
  13   6   6      426.79      427.31      7.60 o 
  14   6   6       82.48       70.97      2.54 o 
  15   6   6      208.83      210.65      3.62 o 
  16   6   6       72.85       74.83      3.22 o 
  17   6   6      119.92      117.43      3.24 o 
  18   6   6      246.81      228.16      5.33 o 
  19   6   6       86.46       96.43      3.34 o 
   1   7   6      279.76      302.40      2.94 o 
   2   7   6      308.72      281.27      4.47 o 
   3   7   6       44.49       46.86      1.93 o 
   4   7   6       47.93       52.43      3.31 o 
   5   7   6      805.38      835.24      6.97 o 
   6   7   6      396.33      394.07      9.88 o 
   7   7   6      338.06      339.73      6.20 o 
   8   7   6      469.31      473.32      2.98 o 
   9   7   6      166.95      171.08      2.04 o 
  10   7   6      138.08      133.99      2.64 o 
  11   7   6      189.83      194.15      3.10 o 
  12   7   6       11.91       10.72      1.55 o 
  13   7   6      429.06      437.88      9.87 o 
  14   7   6      693.02      698.64      7.65 o 
  15   7   6       95.68       96.68      2.97 o 
  16   7   6      118.56      118.71      5.09 o 
  17   7   6      144.82      154.81      4.89 o 
  18   7   6       28.15       25.12      2.02 o 
   0   8   6      697.30      649.73     13.95 o 
   1   8   6      785.35      722.47      3.75 o 
   2   8   6      387.06      358.54      2.77 o 
   3   8   6       46.35       34.61      3.12 o 
   4   8   6      270.11      263.49      3.79 o 
   5   8   6      272.30      266.45      6.12 o 
   6   8   6      132.67      116.56      5.11 o 
   7   8   6       46.05       36.45      1.48 o 
   8   8   6      127.80      124.27      1.98 o 
   9   8   6       38.75       32.70      1.57 o 
  10   8   6      106.17      108.00      2.12 o 
  11   8   6       98.22       94.84      2.58 o 
  12   8   6      262.41      260.91      3.68 o 
  13   8   6       35.32       39.56      2.35 o 
  14   8   6       16.52       14.51      1.64 o 
  15   8   6      422.58      444.02      8.14 o 
  16   8   6       69.82       71.03      2.97 o 
  17   8   6       68.41       72.83      3.00 o 
  18   8   6       20.55       19.34      1.94 o 
   1   9   6      325.54      300.11      4.13 o 
   2   9   6      115.18      120.66      3.07 o 
   3   9   6      154.08      144.93      4.85 o 
   4   9   6       28.71       24.69      1.82 o 
   5   9   6       44.35       39.99      1.89 o 
   6   9   6      281.28      269.85      5.63 o 
   7   9   6      858.28      841.17     10.86 o 
   8   9   6      200.82      180.36      3.94 o 
   9   9   6      373.10      357.31      6.17 o 
  10   9   6      126.40      125.17      2.21 o 
  11   9   6      214.67      201.44      2.86 o 
  12   9   6       28.95       24.16      1.71 o 
  13   9   6      445.41      463.59      4.78 o 
  14   9   6        4.44        1.91      1.49 o 
  15   9   6      296.94      298.30      4.22 o 
  16   9   6       15.72       12.75      1.79 o 
  17   9   6       21.79       19.72      1.90 o 
   0  10   6      607.30      617.70      8.31 o 
   1  10   6      105.46      108.77      3.22 o 
   2  10   6      343.41      322.73      6.14 o 
   3  10   6       42.77       38.11      2.38 o 
   4  10   6      247.47      231.71      4.13 o 
   5  10   6       10.80        6.14      1.54 o 
   6  10   6      570.15      562.64     10.20 o 
   7  10   6       71.12       65.33      1.84 o 
   8  10   6       21.97       19.58      1.28 o 
   9  10   6        5.41        1.60      0.96 o 
  10  10   6       57.49       47.05      1.79 o 
  11  10   6      114.65      102.12      2.29 o 
  12  10   6       89.72       91.18      2.35 o 
  13  10   6       80.92       75.63      2.97 o 
  14  10   6      120.10      124.88      3.30 o 
  15  10   6       23.91       26.18      1.98 o 
  16  10   6       48.80       47.35      2.69 o 
   1  11   6      204.30      189.88      3.91 o 
   2  11   6      379.58      400.22      5.25 o 
   3  11   6      184.67      184.54      3.99 o 
   4  11   6       75.82       68.07      3.01 o 
   5  11   6      126.46      134.49      3.64 o 
   6  11   6       16.80        9.93      1.17 o 
   7  11   6      213.54      227.33      2.72 o 
   8  11   6      524.85      496.17      6.86 o 
   9  11   6        1.01       -0.18      1.00 o 
  10  11   6       14.51       11.06      1.22 o 
  11  11   6      277.05      290.81      6.17 o 
  12  11   6       98.27       96.81      2.41 o 
  13  11   6      340.45      383.66      4.75 o 
  14  11   6      209.74      222.44      3.95 o 
  15  11   6      147.63      156.18      4.44 o 
   0  12   6      111.86      105.49      4.95 o 
   1  12   6       91.70      105.42      3.86 o 
   2  12   6      477.83      484.63      5.81 o 
   3  12   6       15.11       12.77      1.89 o 
   4  12   6      217.67      207.77      5.74 o 
   5  12   6      320.13      331.25      9.50 o 
   6  12   6       23.71       15.72      1.32 o 
   7  12   6       87.73       87.26      2.47 o 
   8  12   6       61.45       66.09      2.38 o 
   9  12   6      124.67      120.74      2.41 o 
  10  12   6       95.07      100.86      2.41 o 
  11  12   6       31.57       23.94      1.86 o 
  12  12   6      168.88      173.26      4.96 o 
  13  12   6       41.86       46.15      2.88 o 
  14  12   6       25.81       21.97      1.96 o 
   1  13   6      576.70      540.85      6.37 o 
   2  13   6       54.07       60.94      3.21 o 
   3  13   6      143.38      144.34      3.86 o 
   4  13   6      436.57      459.32      6.09 o 
   5  13   6      328.51      326.98      6.23 o 
   6  13   6      124.42      113.06      3.07 o 
   7  13   6      276.64      300.17      4.50 o 
   8  13   6      134.05      130.74      4.05 o 
   9  13   6       76.54       67.09      3.41 o 
  10  13   6      188.81      189.80      5.41 o 
  11  13   6       93.45       96.97      3.20 o 
  12  13   6       98.46       90.45      3.15 o 
  13  13   6      188.22      207.13      4.07 o 
   0  14   6      153.86      136.17      5.74 o 
   1  14   6      108.83      113.38      3.83 o 
   2  14   6      102.55      101.99      3.77 o 
   3  14   6      714.37      741.82      7.55 o 
   4  14   6       93.91       78.67      3.57 o 
   5  14   6       13.19       10.28      2.03 o 
   6  14   6       77.86       73.55      3.64 o 
   7  14   6       87.68       93.42      3.77 o 
   8  14   6       26.46       16.32      2.24 o 
   9  14   6      223.75      234.83      8.61 o 
  10  14   6       24.85       24.04      2.45 o 
  11  14   6       73.68       67.81      5.64 o 
  12  14   6       26.91       19.54      2.45 o 
   1  15   6      176.78      174.04      4.41 o 
   2  15   6       49.11       57.28      3.50 o 
   3  15   6        0.44       -1.48      1.82 o 
   4  15   6      228.46      228.12      5.05 o 
   5  15   6      190.08      203.87      4.90 o 
   6  15   6      422.89      409.28      9.10 o 
   7  15   6        3.65        1.47      1.94 o 
   8  15   6       92.91       91.81      3.91 o 
   9  15   6       26.69       21.38      3.56 o 
  10  15   6      366.83      394.76      9.20 o 
   0  16   6      153.20      166.65      6.33 o 
   1  16   6       81.82       83.53      3.83 o 
   2  16   6      127.97      130.43      4.19 o 
   3  16   6       18.10       13.95      2.31 o 
   4  16   6       60.68       59.13      3.50 o 
   5  16   6      269.46      278.47      5.60 o 
   6  16   6      106.56      110.32      4.19 o 
   7  16   6       43.37       42.40      3.36 o 
   8  16   6       41.55       47.27      3.55 o 
   1  17   6       13.97       13.17      2.24 o 
   2  17   6       56.42       57.16      3.63 o 
   3  17   6       73.61       80.39      4.06 o 
   4  17   6      115.66      117.67      4.33 o 
   2   0   7     1303.09     1315.70     10.48 o 
   4   0   7     2676.64     2686.88     29.68 o 
   6   0   7      863.09      901.04      7.35 o 
   8   0   7     2062.00     2057.02     48.69 o 
  10   0   7      859.38      873.60      8.71 o 
  12   0   7      106.36      104.30      4.75 o 
  14   0   7     1573.99     1640.13     13.85 o 
  16   0   7      221.39      209.40      6.53 o 
  18   0   7      314.60      345.56      8.11 o 
   0   1   7     1882.55     1782.40     22.58 o 
   1   1   7     2072.47     2032.75     16.49 o 
   2   1   7      546.71      534.43      5.93 o 
   3   1   7      195.92      187.92      2.08 o 
   4   1   7      172.28      169.31      1.24 o 
   5   1   7      140.13      122.79      1.55 o 
   6   1   7     1199.84     1133.20     10.18 o 
   7   1   7      305.79      302.36      4.58 o 
   8   1   7       91.91       92.12      2.20 o 
   9   1   7      250.11      254.38      2.52 o 
  10   1   7      347.68      335.06      5.00 o 
  11   1   7       40.67       34.96      1.75 o 
  12   1   7      257.90      245.66      5.31 o 
  13   1   7      191.16      185.65      6.73 o 
  14   1   7      241.93      253.49      4.55 o 
  15   1   7      414.58      420.82      5.67 o 
  16   1   7      135.46      150.57      4.13 o 
  17   1   7       75.82       72.72      3.57 o 
  18   1   7      135.48      135.46      4.27 o 
  19   1   7      167.89      176.06      4.76 o 
   1   2   7      573.44      577.48      5.91 o 
   2   2   7     1084.12     1026.71      5.24 o 
   3   2   7       51.89       48.51      0.98 o 
   4   2   7      543.18      525.62      3.65 o 
   5   2   7      452.51      432.63      3.58 o 
   6   2   7        0.39       -0.61      0.61 o 
   7   2   7      227.78      224.94      3.03 o 
   8   2   7      370.65      394.39      4.31 o 
   9   2   7      160.91      162.63      2.22 o 
  10   2   7      703.64      715.30      8.94 o 
  11   2   7      656.81      653.23      7.97 o 
  12   2   7        8.63        8.04      1.33 o 
  13   2   7      897.41      913.38      9.66 o 
  14   2   7       42.84       37.57      4.44 o 
  15   2   7       60.67       51.85      2.51 o 
  16   2   7      427.43      412.64      6.68 o 
  17   2   7       89.36       92.40      3.09 o 
  18   2   7       36.10       29.87      2.05 o 
   0   3   7      120.34      105.49      3.36 o 
   1   3   7       96.84       88.33      2.83 o 
   2   3   7     1099.07     1054.03      9.29 o 
   3   3   7     1541.43     1467.78      8.66 o 
   4   3   7     1710.47     1628.00     12.31 o 
   5   3   7       17.12       19.13      1.81 o 
   6   3   7       60.13       58.08      1.26 o 
   7   3   7       91.34       93.81      1.78 o 
   8   3   7      587.76      582.99      5.14 o 
   9   3   7      853.70      834.26     11.77 o 
  10   3   7       36.76       40.10      1.80 o 
  11   3   7      235.20      234.18      4.19 o 
  12   3   7       58.01       52.27      4.02 o 
  13   3   7      152.40      139.37      2.97 o 
  14   3   7       24.24       18.96      1.59 o 
  15   3   7      148.87      158.16      5.31 o 
  16   3   7       86.82       99.14      2.97 o 
  17   3   7      157.20      156.32      3.46 o 
  18   3   7      147.73      150.96      4.16 o 
   1   4   7      451.63      430.37      3.92 o 
   2   4   7      206.34      199.21      2.22 o 
   3   4   7       92.97      101.62      2.03 o 
   4   4   7      276.95      276.32      2.10 o 
   5   4   7     1605.18     1617.28     20.73 o 
   6   4   7      123.21      125.36      3.43 o 
   7   4   7      523.92      471.28      7.71 o 
   8   4   7       33.21       32.63      2.40 o 
   9   4   7      550.39      543.25      5.71 o 
  10   4   7       62.65       57.25      2.33 o 
  11   4   7      436.19      440.41      4.44 o 
  12   4   7       60.43       58.26      2.83 o 
  13   4   7       25.78       21.61      1.60 o 
  14   4   7       78.77       78.48      3.47 o 
  15   4   7      143.10      146.82      3.16 o 
  16   4   7       21.70       16.59      1.71 o 
  17   4   7      282.59      277.66      8.49 o 
  18   4   7       28.01       25.75      2.01 o 
   0   5   7      968.51     1016.50      8.71 o 
   1   5   7      160.45      158.04      2.94 o 
   2   5   7     1851.66     1937.41     13.25 o 
   3   5   7       55.60       41.21      4.53 o 
   4   5   7     1018.87     1018.25      5.46 o 
   5   5   7      608.16      631.73      8.97 o 
   6   5   7      157.54      134.20      1.51 o 
   7   5   7       67.68       56.22      2.09 o 
   8   5   7      158.43      152.26      3.33 o 
   9   5   7      592.22      627.81      7.63 o 
  10   5   7      143.05      149.66      4.16 o 
  11   5   7      157.96      140.62      2.81 o 
  12   5   7       10.09        7.81      1.37 o 
  13   5   7      301.88      288.26      3.76 o 
  14   5   7       12.13       11.06      1.63 o 
  15   5   7       83.85       76.55      2.74 o 
  16   5   7        4.04        1.61      1.52 o 
  17   5   7       28.47       25.96      2.02 o 
  18   5   7      329.88      359.94     10.75 o 
   1   6   7       13.64        8.98      1.40 o 
   2   6   7      503.91      512.94      3.39 o 
   3   6   7       75.09       73.45      2.76 o 
   4   6   7       65.75       64.88      2.29 o 
   5   6   7      305.15      295.18      2.82 o 
   6   6   7       29.76       29.86      1.36 o 
   7   6   7      243.82      216.21      1.95 o 
   8   6   7       58.44       57.63      1.42 o 
   9   6   7      227.26      254.86      6.24 o 
  10   6   7      309.95      312.21      3.54 o 
  11   6   7      389.45      389.40      7.02 o 
  12   6   7      168.60      162.61      3.99 o 
  13   6   7      294.79      307.91      3.99 o 
  14   6   7      123.22      121.08      2.95 o 
  15   6   7       63.32       62.73      2.62 o 
  16   6   7      147.51      152.34      3.46 o 
  17   6   7       40.07       35.28      3.98 o 
   0   7   7      302.59      294.50      5.54 o 
   1   7   7      240.38      226.42      3.64 o 
   2   7   7       82.55       86.79      2.66 o 
   3   7   7       44.09       45.46      1.66 o 
   4   7   7      131.89      125.77      3.38 o 
   5   7   7       90.94       94.93      3.34 o 
   6   7   7      308.31      314.02      3.54 o 
   7   7   7       43.47       37.10      1.43 o 
   8   7   7       36.25       26.17      1.32 o 
   9   7   7       16.52       14.89      1.03 o 
  10   7   7        3.36        1.06      1.25 o 
  11   7   7      161.72      155.13      2.99 o 
  12   7   7       21.82       21.71      2.50 o 
  13   7   7       26.04       19.11      1.63 o 
  14   7   7       27.87       31.30      2.65 o 
  15   7   7       14.86       15.51      1.75 o 
  16   7   7      394.86      409.07      4.90 o 
  17   7   7       64.36       68.96      3.01 o 
   1   8   7      151.99      161.61      3.36 o 
   2   8   7      230.07      213.76      3.78 o 
   3   8   7       87.04       82.38      2.73 o 
   4   8   7      185.19      202.32      2.57 o 
   5   8   7      204.47      194.89      2.88 o 
   6   8   7      116.48      118.23      1.81 o 
   7   8   7      373.83      378.59      6.17 o 
   8   8   7      254.54      244.16      2.76 o 
   9   8   7      144.70      141.82      3.03 o 
  10   8   7      562.11      566.18      6.24 o 
  11   8   7       22.29       17.64      1.48 o 
  12   8   7      141.31      133.37      3.04 o 
  13   8   7      172.07      200.75      3.56 o 
  14   8   7      237.25      245.77      3.88 o 
  15   8   7       54.97       57.02      2.85 o 
  16   8   7      122.07      127.28      3.63 o 
   0   9   7       16.26        9.50      2.37 o 
   1   9   7      503.56      496.00      7.42 o 
   2   9   7      156.85      136.26      3.35 o 
   3   9   7       97.78       91.68      3.08 o 
   4   9   7       62.51       50.56      2.73 o 
   5   9   7       27.83       26.66      2.97 o 
   6   9   7      167.23      178.55      4.82 o 
   7   9   7      184.47      180.72      2.31 o 
   8   9   7      162.33      144.61      2.69 o 
   9   9   7       73.66       70.21      2.11 o 
  10   9   7       88.66       87.35      2.94 o 
  11   9   7       38.45       35.74      2.35 o 
  12   9   7       28.59       20.31      1.71 o 
  13   9   7       18.21       17.75      1.79 o 
  14   9   7        5.47        2.18      1.60 o 
  15   9   7      183.36      185.17      4.69 o 
   1  10   7      103.59       97.49      4.06 o 
   2  10   7      431.70      432.94     10.89 o 
   3  10   7       77.94       68.37      3.36 o 
   4  10   7        0.83       -0.88      1.46 o 
   5  10   7       81.13       67.66      3.01 o 
   6  10   7        8.56        5.52      1.00 o 
   7  10   7       91.65       86.74      3.30 o 
   8  10   7      602.72      593.89     11.68 o 
   9  10   7      161.88      147.52      3.05 o 
  10  10   7      317.68      321.77      7.52 o 
  11  10   7       24.60       26.06      3.48 o 
  12  10   7      300.66      327.79      9.37 o 
  13  10   7       71.17       65.12      2.85 o 
  14  10   7      323.40      340.48      6.47 o 
  15  10   7       10.96       10.80      1.75 o 
   0  11   7      388.97      388.91      7.32 o 
   1  11   7      485.46      450.48      5.67 o 
   2  11   7      118.80      117.53      6.53 o 
   3  11   7      338.50      328.41      5.04 o 
   4  11   7       13.61        9.26      1.82 o 
   5  11   7      209.65      188.42      4.20 o 
   6  11   7      176.22      181.00      4.20 o 
   7  11   7       95.29       94.08      2.64 o 
   8  11   7      196.84      183.49      3.29 o 
   9  11   7      172.45      176.48      4.84 o 
  10  11   7       71.85       68.38      5.25 o 
  11  11   7       14.89        9.68      1.63 o 
  12  11   7      133.75      136.32      3.33 o 
  13  11   7       12.86       10.70      1.75 o 
  14  11   7       71.97       70.03      2.89 o 
   1  12   7      359.08      349.02      9.50 o 
   2  12   7       50.00       40.70      2.93 o 
   3  12   7       69.48       67.80      3.36 o 
   4  12   7      296.81      301.73      4.90 o 
   5  12   7        2.28       -2.49      2.77 o 
   6  12   7       47.13       44.63      3.22 o 
   7  12   7      419.22      444.37      6.63 o 
   8  12   7       10.80        7.42      1.89 o 
   9  12   7       28.70       21.69      1.85 o 
  10  12   7      267.49      276.20      4.04 o 
  11  12   7        8.26        5.81      1.64 o 
  12  12   7       64.16       55.68      2.78 o 
   0  13   7      288.76      311.52      7.52 o 
   1  13   7        6.04       -0.30      1.82 o 
   2  13   7      215.20      222.25      6.14 o 
   3  13   7      181.05      174.75      4.27 o 
   4  13   7       54.15       54.22      3.15 o 
   5  13   7       31.51       28.02      2.38 o 
   6  13   7       73.77       79.54      3.76 o 
   7  13   7        2.72        2.39      1.80 o 
   8  13   7       27.02       20.80      2.31 o 
   9  13   7       65.88       49.96      3.43 o 
  10  13   7       82.71       86.11      3.75 o 
  11  13   7       64.77       81.37      4.25 o 
   1  14   7      254.11      259.87      8.31 o 
   2  14   7       14.56       14.45      2.10 o 
   3  14   7       36.06       39.15      3.07 o 
   4  14   7       15.97       13.33      2.10 o 
   5  14   7      226.68      223.43      4.83 o 
   6  14   7       46.10       43.83      3.29 o 
   7  14   7      299.89      340.97      5.81 o 
   8  14   7       55.47       35.45      6.14 o 
   9  14   7       72.09       78.97      3.91 o 
   0  15   7       74.64       80.16      4.95 o 
   1  15   7        9.73        5.02      2.18 o 
   2  15   7      145.98      138.49      5.64 o 
   3  15   7      142.57      134.49      4.34 o 
   4  15   7       60.32       62.72      3.71 o 
   5  15   7       36.42       35.92      3.08 o 
   6  15   7       78.75       91.36      4.06 o 
   7  15   7       18.24       16.43      2.38 o 
   1  16   7       19.94       22.35      2.45 o 
   2  16   7      125.84      125.02      5.44 o 
   3  16   7        7.54        5.25      2.09 o 
   4  16   7      142.37      145.67      6.53 o 
   0   0   8     4971.91     4983.27    146.36 o 
   2   0   8        2.97        0.39      1.40 o 
   4   0   8      811.99      850.40     17.64 o 
   6   0   8      232.88      212.85      3.11 o 
   8   0   8        5.49        2.07      1.18 o 
  10   0   8      394.65      386.31     12.47 o 
  12   0   8      126.20      125.96      3.32 o 
  14   0   8      797.96      837.63     34.14 o 
  16   0   8      282.75      281.44      7.12 o 
   1   1   8      163.41      155.66      1.38 o 
   2   1   8      348.49      346.72      4.61 o 
   3   1   8      166.38      171.78      2.32 o 
   4   1   8      220.66      210.60      1.68 o 
   5   1   8      517.85      529.14      6.76 o 
   6   1   8        7.84        6.58      0.68 o 
   7   1   8      630.13      655.70      9.32 o 
   8   1   8      351.21      353.45      4.75 o 
   9   1   8      268.19      266.05      2.84 o 
  10   1   8       26.41       19.22      1.01 o 
  11   1   8       62.62       59.91      1.89 o 
  12   1   8       64.94       62.29      2.39 o 
  13   1   8      613.44      610.85     11.59 o 
  14   1   8      102.64      102.45      3.98 o 
  15   1   8      132.71      151.35      4.70 o 
  16   1   8        0.30        0.85      1.43 o 
  17   1   8       17.63       18.57      1.86 o 
   0   2   8     1183.39     1258.16      4.61 o 
   1   2   8      798.81      788.20      6.48 o 
   2   2   8      639.04      629.25      5.51 o 
   3   2   8       68.92       66.47      1.43 o 
   4   2   8      561.72      578.67      7.30 o 
   5   2   8      367.52      362.30      4.39 o 
   6   2   8      301.25      329.79      8.41 o 
   7   2   8      395.59      382.82      3.79 o 
   8   2   8       55.39       46.42      1.47 o 
   9   2   8      438.28      417.43      9.52 o 
  10   2   8       17.67       13.11      1.29 o 
  11   2   8       69.15       62.25      2.23 o 
  12   2   8      112.78      111.46      3.97 o 
  13   2   8      104.21      104.61      3.62 o 
  14   2   8       77.10       72.21      2.62 o 
  15   2   8       91.18       97.13      6.01 o 
  16   2   8       36.86       30.58      2.04 o 
  17   2   8       39.61       35.75      2.47 o 
   1   3   8       11.26       10.25      0.78 o 
   2   3   8       45.52       46.36      1.28 o 
   3   3   8       51.49       49.34      2.91 o 
   4   3   8      280.37      295.58      4.90 o 
   5   3   8      828.89      832.68     10.34 o 
   6   3   8      281.48      292.59      3.69 o 
   7   3   8      123.93      112.17      2.32 o 
   8   3   8      290.15      304.50      7.20 o 
   9   3   8      124.02      122.46      2.26 o 
  10   3   8        9.67        9.57      1.29 o 
  11   3   8      425.49      402.97      6.11 o 
  12   3   8      243.29      254.55      6.63 o 
  13   3   8      159.99      157.56      4.34 o 
  14   3   8      119.60      127.92      5.89 o 
  15   3   8       10.65        6.30      1.48 o 
  16   3   8       71.87       85.98      2.93 o 
  17   3   8      110.25      120.05      3.33 o 
   0   4   8      315.58      317.26      5.34 o 
   1   4   8      655.04      654.81      5.04 o 
   2   4   8      181.75      170.51      3.08 o 
   3   4   8      399.38      372.97      5.46 o 
   4   4   8      126.97      122.27      2.82 o 
   5   4   8       15.32       12.36      1.18 o 
   6   4   8       29.64       25.37      1.57 o 
   7   4   8      247.88      240.59      3.21 o 
   8   4   8       27.45       21.63      1.21 o 
   9   4   8      307.81      305.60      4.71 o 
  10   4   8      234.66      247.25      3.37 o 
  11   4   8      237.93      229.47      4.55 o 
  12   4   8      145.57      150.03      4.34 o 
  13   4   8       89.94      104.69      2.81 o 
  14   4   8       10.76        9.25      1.52 o 
  15   4   8       36.01       24.69      1.75 o 
  16   4   8       13.43       10.57      1.71 o 
   1   5   8      458.82      466.69      4.62 o 
   2   5   8       95.01       99.35      2.80 o 
   3   5   8      103.66       96.64      3.75 o 
   4   5   8      474.86      486.98      8.61 o 
   5   5   8       96.64       80.95      2.12 o 
   6   5   8      192.56      179.76      4.88 o 
   7   5   8       71.75       66.29      2.65 o 
   8   5   8       61.46       62.74      2.12 o 
   9   5   8        5.12        4.45      1.22 o 
  10   5   8      629.84      663.96      7.08 o 
  11   5   8        2.46       -0.45      1.25 o 
  12   5   8      120.41      115.46      2.85 o 
  13   5   8       53.23       50.60      2.43 o 
  14   5   8       84.91       90.18      2.85 o 
  15   5   8       52.24       54.14      2.66 o 
  16   5   8      311.68      337.54      5.25 o 
   0   6   8      183.74      172.58      4.75 o 
   1   6   8       21.68       21.64      1.68 o 
   2   6   8      476.09      469.96      5.54 o 
   3   6   8       63.51       65.74      1.68 o 
   4   6   8      258.08      261.97      2.55 o 
   5   6   8       43.60       45.14      1.86 o 
   6   6   8      271.46      263.78      6.54 o 
   7   6   8       58.27       56.30      2.26 o 
   8   6   8      335.42      337.29      3.69 o 
   9   6   8       69.27       67.02      2.64 o 
  10   6   8       59.33       50.65      2.23 o 
  11   6   8      118.81      116.34      3.18 o 
  12   6   8      264.14      264.08      3.71 o 
  13   6   8        0.68       -0.99      1.37 o 
  14   6   8       56.09       61.14      2.70 o 
  15   6   8       45.34       49.74      2.63 o 
  16   6   8      141.36      145.80      4.47 o 
   1   7   8       13.39        9.70      1.54 o 
   2   7   8      654.36      629.97      5.74 o 
   3   7   8      227.92      217.03      9.70 o 
   4   7   8      125.61      121.01      3.94 o 
   5   7   8      379.45      382.49      6.37 o 
   6   7   8       61.73       56.36      1.48 o 
   7   7   8      101.67      102.03      3.17 o 
   8   7   8      385.08      358.99      4.86 o 
   9   7   8      184.43      188.67      3.42 o 
  10   7   8       16.19       10.82      1.66 o 
  11   7   8      187.43      191.55      6.63 o 
  12   7   8      257.23      266.62      8.17 o 
  13   7   8        2.76        2.84      1.41 o 
  14   7   8      227.82      230.88      3.87 o 
  15   7   8       54.29       57.92      4.83 o 
   0   8   8      220.74      206.82      5.34 o 
   1   8   8      427.61      439.49      5.18 o 
   2   8   8      127.56      130.15      3.36 o 
   3   8   8      183.04      190.93      3.85 o 
   4   8   8      136.13      137.13      3.43 o 
   5   8   8       57.19       60.04      4.22 o 
   6   8   8      241.61      245.25      6.25 o 
   7   8   8      314.23      330.29      3.57 o 
   8   8   8       53.68       46.58      3.61 o 
   9   8   8       57.40       55.55      2.63 o 
  10   8   8       43.04       44.18      2.35 o 
  11   8   8      121.59      123.94      2.90 o 
  12   8   8       49.73       50.50      2.58 o 
  13   8   8       81.16       94.49      2.95 o 
  14   8   8       66.94       73.35      2.96 o 
   1   9   8      162.77      145.71      3.57 o 
   2   9   8       41.40       36.20      2.66 o 
   3   9   8       75.69       73.69      3.01 o 
   4   9   8       67.51       60.98      2.93 o 
   5   9   8       97.50      108.74      3.76 o 
   6   9   8       56.25       59.94      2.24 o 
   7   9   8      793.97      826.58     12.47 o 
   8   9   8        0.35       -0.47      1.28 o 
   9   9   8       44.04       46.42      2.33 o 
  10   9   8       23.20       16.83      1.59 o 
  11   9   8      116.09      118.42      3.79 o 
  12   9   8       15.88       15.22      1.67 o 
  13   9   8      392.07      419.72      6.38 o 
   0  10   8      365.53      383.36      7.32 o 
   1  10   8       82.35       72.21      3.15 o 
   2  10   8      170.58      180.20      4.06 o 
   3  10   8       30.44       19.09      1.96 o 
   4  10   8       91.55       85.34      3.15 o 
   5  10   8       16.20       12.90      1.89 o 
   6  10   8      322.96      342.73      5.25 o 
   7  10   8       31.35       35.02      2.57 o 
   8  10   8      283.96      293.28      5.82 o 
   9  10   8       47.65       31.61      3.14 o 
  10  10   8      102.72      109.63      3.55 o 
  11  10   8       15.58       16.02      2.10 o 
  12  10   8      130.57      155.96      5.60 o 
  13  10   8       52.44       57.91      3.63 o 
   1  11   8       44.61       39.29      2.94 o 
   2  11   8      168.03      186.14      4.20 o 
   3  11   8      143.50      157.05      4.06 o 
   4  11   8       75.67       70.03      3.21 o 
   5  11   8       29.62       18.10      2.17 o 
   6  11   8       76.23       71.62      3.43 o 
   7  11   8      304.14      305.77      6.53 o 
   8  11   8      232.89      258.32      7.80 o 
   9  11   8       16.44        8.90      1.54 o 
  10  11   8       62.25       64.95      2.73 o 
  11  11   8      123.40      123.99      3.13 o 
   0  12   8      311.55      291.13      7.32 o 
   1  12   8      159.30      166.67      4.34 o 
   2  12   8      215.95      206.63      4.62 o 
   3  12   8      180.00      181.97      4.33 o 
   4  12   8      195.72      182.19      4.48 o 
   5  12   8       53.00       57.88      3.43 o 
   6  12   8       91.19      101.73      3.71 o 
   7  12   8       89.30       91.42      3.63 o 
   8  12   8        6.04        0.50      1.89 o 
   9  12   8       21.65       18.66      2.23 o 
  10  12   8       45.18       47.14      2.62 o 
   1  13   8      178.32      195.76      4.62 o 
   2  13   8       78.45       91.54      3.78 o 
   3  13   8        4.56        3.36      1.96 o 
   4  13   8       69.86       72.15      3.49 o 
   5  13   8       71.62       75.72      3.57 o 
   6  13   8       12.56       15.64      2.10 o 
   7  13   8        7.26        2.73      1.89 o 
   8  13   8        6.20        5.44      2.10 o 
   0  14   8        5.74        3.96      2.77 o 
   1  14   8       52.44       50.97      3.35 o 
   2  14   8       18.38       22.25      2.38 o 
   3  14   8      413.06      420.93      6.37 o 
   4  14   8       17.09       13.67      2.17 o 
   5  14   8      118.85      132.18      4.19 o 
   6  14   8        2.69       -0.40      2.03 o 
   2   0   9      335.74      336.49      8.72 o 
   4   0   9       99.18       97.57      2.71 o 
   6   0   9      204.89      214.29      3.84 o 
   8   0   9     1120.07     1157.91     23.82 o 
  10   0   9        7.63        6.91      1.88 o 
  12   0   9      107.71      110.22      3.21 o 
  14   0   9      155.75      180.52     10.49 o 
   0   1   9      604.09      625.51     17.56 o 
   1   1   9      281.04      272.91      5.36 o 
   2   1   9       40.42       37.79      1.55 o 
   3   1   9       44.50       37.15      1.07 o 
   4   1   9       76.78       71.63      1.53 o 
   5   1   9      506.97      494.09      7.10 o 
   6   1   9      353.45      345.91      5.55 o 
   7   1   9      368.00      376.55      5.71 o 
   8   1   9        1.88        1.61      0.78 o 
   9   1   9       38.09       40.56      2.86 o 
  10   1   9      153.07      157.33      2.37 o 
  11   1   9       16.07       11.51      1.12 o 
  12   1   9      126.59      123.07      2.84 o 
  13   1   9       84.16       85.41      2.25 o 
  14   1   9       22.01       15.87      1.37 o 
  15   1   9       69.57       77.42      3.00 o 
   1   2   9       81.19       80.55      0.98 o 
   2   2   9      117.77      123.31      1.40 o 
   3   2   9      156.48      153.09      1.75 o 
   4   2   9      602.48      637.86      7.50 o 
   5   2   9       15.14        9.31      0.91 o 
   6   2   9      253.66      254.21      3.51 o 
   7   2   9      230.01      233.67      3.64 o 
   8   2   9       45.42       40.60      1.46 o 
   9   2   9      250.81      263.53      4.43 o 
  10   2   9      555.61      571.25     13.11 o 
  11   2   9      112.70      119.36      3.97 o 
  12   2   9      105.47      108.52      2.29 o 
  13   2   9      153.61      166.54      2.94 o 
  14   2   9        2.12        0.84      1.19 o 
  15   2   9      203.86      222.74      3.97 o 
   0   3   9       12.82        8.71      1.98 o 
   1   3   9      273.16      288.90      3.57 o 
   2   3   9      300.96      321.56      6.38 o 
   3   3   9      543.15      548.71      8.45 o 
   4   3   9       64.18       69.86      2.83 o 
   5   3   9      105.78      100.68      2.29 o 
   6   3   9       17.85       16.37      0.88 o 
   7   3   9       81.48       76.42      1.55 o 
   8   3   9       52.35       49.39      1.66 o 
   9   3   9      214.77      218.69      3.77 o 
  10   3   9       29.11       26.59      2.11 o 
  11   3   9       23.90       24.03      1.35 o 
  12   3   9       80.93       86.23      2.77 o 
  13   3   9       61.97       64.56      2.70 o 
  14   3   9       99.93      105.36      3.93 o 
  15   3   9      156.86      150.76      4.19 o 
   1   4   9      249.57      244.62      3.50 o 
   2   4   9      329.60      334.62      3.99 o 
   3   4   9       33.24       34.96      3.20 o 
   4   4   9      204.58      222.44      2.19 o 
   5   4   9      518.31      522.89      7.23 o 
   6   4   9       24.80       18.62      1.37 o 
   7   4   9      110.75      107.31      2.77 o 
   8   4   9      186.92      178.11      2.26 o 
   9   4   9      353.47      355.70      4.60 o 
  10   4   9      228.37      224.25      5.41 o 
  11   4   9      340.31      372.48      8.44 o 
  12   4   9        0.48       -0.09      1.36 o 
  13   4   9      182.13      193.84      5.95 o 
  14   4   9       25.42       21.67      1.78 o 
   0   5   9      187.98      193.36      4.75 o 
   1   5   9       20.56       14.94      1.54 o 
   2   5   9       63.90       67.06      3.36 o 
   3   5   9       43.19       38.32      2.45 o 
   4   5   9      320.37      323.95      2.73 o 
   5   5   9       30.79       31.87      1.68 o 
   6   5   9      374.26      372.02      5.35 o 
   7   5   9        0.22       -0.52      0.78 o 
   8   5   9      320.45      334.55      3.79 o 
   9   5   9       25.00       18.63      1.50 o 
  10   5   9       49.85       39.65      2.23 o 
  11   5   9        9.72        4.70      1.44 o 
  12   5   9      212.76      212.66      8.19 o 
  13   5   9       78.90       71.73      2.81 o 
  14   5   9       29.38       29.33      2.42 o 
   1   6   9      223.67      220.60      5.15 o 
   2   6   9       31.39       31.39      2.45 o 
   3   6   9      149.24      148.61      3.29 o 
   4   6   9      207.82      210.90      4.23 o 
   5   6   9      207.48      209.27      2.61 o 
   6   6   9       40.71       36.05      2.57 o 
   7   6   9      156.15      154.65      2.58 o 
   8   6   9      130.30      123.52      2.59 o 
   9   6   9      141.80      141.73      2.82 o 
  10   6   9      216.51      226.75      5.91 o 
  11   6   9      113.71      121.30      2.98 o 
  12   6   9       14.98       16.62      1.64 o 
  13   6   9      144.51      164.56      3.41 o 
   0   7   9      309.01      316.86      6.33 o 
   1   7   9       52.91       52.90      2.66 o 
   2   7   9       15.28       13.02      1.68 o 
   3   7   9      432.68      428.88      5.18 o 
   4   7   9       41.31       35.05      3.55 o 
   5   7   9      149.79      165.10      3.04 o 
   6   7   9      173.56      174.21      2.69 o 
   7   7   9      189.48      188.46      2.90 o 
   8   7   9       34.28       30.52      3.02 o 
   9   7   9      301.25      315.39      6.18 o 
  10   7   9       36.14       30.29      2.99 o 
  11   7   9       62.15       66.58      2.61 o 
  12   7   9      239.19      253.30      8.06 o 
  13   7   9       74.11       67.58      3.47 o 
   1   8   9      290.33      280.38      7.32 o 
   2   8   9      196.07      178.03      3.92 o 
   3   8   9       50.07       46.22      2.93 o 
   4   8   9      106.50      100.00      4.95 o 
   5   8   9      109.82      118.50      4.75 o 
   6   8   9       89.62      102.67      2.47 o 
   7   8   9       40.19       33.27      2.18 o 
   8   8   9      158.31      161.91      2.94 o 
   9   8   9       14.46       10.69      1.43 o 
  10   8   9       97.11       94.20      2.74 o 
  11   8   9      215.23      228.03      3.66 o 
  12   8   9       37.99       32.58      2.26 o 
   0   9   9        6.56       -0.99      2.18 o 
   1   9   9      227.46      246.35      4.41 o 
   2   9   9        2.53        0.10      1.68 o 
   3   9   9      228.32      243.68      4.55 o 
   4   9   9       47.21       47.06      3.01 o 
   5   9   9      333.60      327.52      7.52 o 
   6   9   9       56.70       64.83      4.13 o 
   7   9   9      150.59      158.56      2.97 o 
   8   9   9       20.27       15.50      1.54 o 
   9   9   9       46.51       44.85      2.36 o 
  10   9   9       18.18       23.45      3.43 o 
  11   9   9      109.12      122.06      3.35 o 
   1  10   9      182.92      177.63      4.20 o 
   2  10   9      261.07      255.76      4.69 o 
   3  10   9       16.63       14.01      1.96 o 
   4  10   9      225.10      227.25      4.55 o 
   5  10   9       63.81       58.18      3.29 o 
   6  10   9       80.41       91.59      3.78 o 
   7  10   9      237.66      254.03      5.64 o 
   8  10   9      198.48      214.74      5.04 o 
   9  10   9       14.15       12.84      1.63 o 
  10  10   9       93.38       97.05      3.85 o 
   0  11   9      116.03      111.43      5.34 o 
   1  11   9      187.62      205.69      4.55 o 
   2  11   9       21.38       15.35      2.10 o 
   3  11   9      137.74      147.06      5.34 o 
   4  11   9      118.56      130.48      4.05 o 
   5  11   9       11.02        6.48      2.03 o 
   6  11   9      286.75      297.18     10.19 o 
   7  11   9       19.75       18.62      2.24 o 
   8  11   9       70.24       79.04      3.71 o 
   1  12   9       11.29        7.71      2.03 o 
   2  12   9      151.85      166.61      4.41 o 
   3  12   9       53.85       55.50      3.56 o 
   4  12   9      142.06      148.60      4.95 o 
   5  12   9        6.63        3.84      2.03 o 
   6  12   9       20.57       19.65      3.86 o 
   0  13   9       94.05      110.24      5.94 o 
   1  13   9      165.26      169.03      4.62 o 
   2  13   9      196.33      211.58      5.04 o 
   3  13   9      173.49      204.05      6.93 o 
   0   0  10     1480.79     1522.37      8.51 o 
   2   0  10      918.01      998.69     20.43 o 
   4   0  10      220.55      220.46      5.88 o 
   6   0  10      282.10      279.75      7.72 o 
   8   0  10       71.91       62.98      2.62 o 
  10   0  10       17.47       13.69      3.17 o 
  12   0  10      158.92      171.36      5.54 o 
   1   1  10      450.05      477.26      7.85 o 
   2   1  10       25.23       30.59      2.64 o 
   3   1  10       10.82        7.28      0.87 o 
   4   1  10       78.49       79.71      2.57 o 
   5   1  10      131.26      139.03      3.08 o 
   6   1  10        2.98        2.71      0.74 o 
   7   1  10      346.14      373.85      8.41 o 
   8   1  10      187.48      196.76      2.99 o 
   9   1  10      313.47      334.84      5.57 o 
  10   1  10        0.87       -0.97      0.97 o 
  11   1  10       12.55        8.92      1.37 o 
  12   1  10       19.83       18.96      1.32 o 
   0   2  10       45.63       45.37      1.88 o 
   1   2  10      163.52      167.62      3.89 o 
   2   2  10      196.09      195.80      4.55 o 
   3   2  10       19.71       14.23      0.77 o 
   4   2  10      135.17      132.74      4.45 o 
   5   2  10      162.09      176.67      4.27 o 
   6   2  10       26.32       25.52      1.44 o 
   7   2  10       50.32       53.66      1.67 o 
   8   2  10       47.63       46.92      1.83 o 
   9   2  10      248.03      241.81      6.17 o 
  10   2  10       51.72       50.90      2.72 o 
  11   2  10       14.92       11.14      1.15 o 
  12   2  10        2.98        2.41      1.12 o 
   1   3  10       73.04       74.50      3.34 o 
   2   3  10       14.13        9.70      1.40 o 
   3   3  10       93.56      103.08      3.56 o 
   4   3  10       17.47       15.71      1.48 o 
   5   3  10      257.03      276.62      4.88 o 
   6   3  10       61.60       66.56      2.63 o 
   7   3  10       71.07       76.82      2.20 o 
   8   3  10      184.70      184.75      3.15 o 
   9   3  10      101.97      110.95      2.63 o 
  10   3  10      122.64      122.63      2.26 o 
  11   3  10      143.18      162.48      2.80 o 
  12   3  10       85.35       85.91      2.23 o 
   0   4  10       89.69       90.65      3.96 o 
   1   4  10        8.80        7.54      1.40 o 
   2   4  10       42.46       47.42      2.52 o 
   3   4  10      455.55      471.34      7.52 o 
   4   4  10        1.79       -0.99      1.38 o 
   5   4  10       28.55       28.36      3.16 o 
   6   4  10      226.79      244.63      6.53 o 
   7   4  10       45.74       51.35      2.82 o 
   8   4  10       63.06       67.62      2.23 o 
   9   4  10        8.75       11.99      1.36 o 
  10   4  10        0.88       -0.58      1.54 o 
  11   4  10       11.29        5.23      1.56 o 
   1   5  10       44.89       39.55      2.45 o 
   2   5  10       96.92      109.54      3.17 o 
   3   5  10        1.32        1.21      1.46 o 
   4   5  10      167.25      167.38      3.57 o 
   5   5  10       21.88       17.92      1.75 o 
   6   5  10       12.21       11.65      1.66 o 
   7   5  10       22.16       16.93      1.33 o 
   8   5  10       80.37       77.30      2.35 o 
   9   5  10        3.89        1.22      1.28 o 
  10   5  10      544.04      584.73     15.89 o 
  11   5  10       35.12       36.43      4.01 o 
   0   6  10      376.13      397.81      6.93 o 
   1   6  10      162.86      172.62      3.57 o 
   2   6  10      141.51      137.89      4.35 o 
   3   6  10       90.34       94.60      3.08 o 
   4   6  10      110.07      115.99      5.94 o 
   5   6  10       23.78       18.70      1.82 o 
   6   6  10      104.89      109.70      3.96 o 
   7   6  10       21.17       19.42      1.94 o 
   8   6  10       71.26       79.68      2.45 o 
   9   6  10       74.65       89.66      3.41 o 
  10   6  10        5.15        6.17      1.50 o 
   1   7  10       77.11       80.13      3.15 o 
   2   7  10      182.51      179.93      3.78 o 
   3   7  10       32.38       23.41      2.03 o 
   4   7  10      164.69      182.93      3.92 o 
   5   7  10      148.60      159.18      3.71 o 
   6   7  10        9.17        2.18      1.68 o 
   7   7  10      113.14      108.72      3.57 o 
   8   7  10      104.81      112.24      3.61 o 
   9   7  10        8.68        5.57      1.43 o 
   0   8  10      233.34      243.04      6.33 o 
   1   8  10       80.85       84.09      3.43 o 
   2   8  10      219.95      222.66      4.34 o 
   3   8  10      239.67      228.83      4.41 o 
   4   8  10       68.82       76.88      3.36 o 
   5   8  10       25.47       18.64      2.03 o 
   6   8  10      109.20      104.52      3.61 o 
   7   8  10       16.06       13.00      2.57 o 
   8   8  10       18.45       19.20      2.09 o 
   1   9  10       71.13       76.79      3.35 o 
   2   9  10      109.72      105.49      3.64 o 
   3   9  10       79.46       89.73      3.57 o 
   4   9  10        1.44       -1.54      1.75 o 
   5   9  10      205.76      230.93      4.69 o 
   6   9  10        3.43        0.84      1.89 o 
   7   9  10      264.44      273.24      5.11 o 
   0  10  10      336.79      361.39      7.72 o 
   1  10  10       44.20       40.56      3.21 o 
   2  10  10       74.57       69.34      3.43 o 
   3  10  10       21.54       20.62      2.24 o 
   4  10  10      175.92      179.93      4.53 o 
   5  10  10       56.17       57.58      3.43 o 
   2   0  11      316.39      345.17      4.95 o 
   4   0  11       21.98       22.17      2.18 o 
   6   0  11        7.12        8.11      2.18 o 
   8   0  11      239.69      276.29      5.74 o 
   0   1  11       18.64       14.84      2.18 o 
   1   1  11      338.34      350.57      7.42 o 
   2   1  11        1.83        0.30      1.48 o 
   3   1  11       71.03       74.42      2.89 o 
   4   1  11       67.73       65.14      2.15 o 
   5   1  11      108.71      118.41      3.35 o 
   6   1  11       78.69       79.44      2.22 o 
   7   1  11       25.51       26.80      1.73 o 
   8   1  11        4.24        3.79      1.16 o 
   1   2  11      287.69      318.05      4.06 o 
   2   2  11       55.39       54.55      3.27 o 
   3   2  11        7.17        5.79      2.47 o 
   4   2  11       15.58       14.14      1.52 o 
   5   2  11       16.60       13.66      1.68 o 
   6   2  11       35.35       37.79      2.51 o 
   7   2  11      192.59      206.91      5.90 o 
   8   2  11       23.50       22.45      2.03 o 
   0   3  11      307.29      333.29      5.74 o 
   1   3  11       33.07       33.77      2.45 o 
   2   3  11       78.94       81.52      2.87 o 
   3   3  11      140.73      148.78      3.29 o 
   4   3  11      145.63      150.02      5.44 o 
   5   3  11       32.60       30.98      2.51 o 
   6   3  11      166.66      177.83      5.74 o 
   7   3  11       32.80       39.69      2.65 o 
   8   3  11       38.30       41.78      4.95 o 
   1   4  11       22.09       20.06      1.82 o 
   2   4  11       68.66       73.62      2.87 o 
   3   4  11       28.52       30.59      3.76 o 
   4   4  11      113.67      128.47      3.29 o 
   5   4  11       64.19       57.77      4.06 o 
   6   4  11       12.53       13.54      1.75 o 
   7   4  11      146.30      166.06      3.77 o 
   0   5  11       92.19       97.37      4.35 o 
   1   5  11        2.71        1.09      2.47 o 
   2   5  11      141.43      139.96      3.43 o 
   3   5  11       22.10       19.47      1.82 o 
   4   5  11      145.07      150.59      3.55 o 
   5   5  11        8.19        3.79      1.60 o 
   6   5  11      227.67      258.03      4.39 o 
   1   6  11       10.67        8.52      2.28 o 
   2   6  11      139.83      144.45      5.84 o 
   3   6  11       10.87        9.81      1.75 o 
   4   6  11       98.05      107.99      3.49 o 
   5   6  11      112.14      123.81      5.24 o 
   0   7  11      122.82      119.94      5.15 o 
   1   7  11       13.22       11.09      1.82 o 
   2   7  11       58.43       59.91      3.08 o 
   3   7  11      255.41      282.31      4.75 o 
                                                 
